# Supplementary material for: Aqua­dinitrato(quioxalino[2,3-f][1,10]phenanthroline)nickel(II) monohydrate
Source: Acta Crystallogr Sect E Struct Rep Online. 2009 Mar 31;65(Pt 4):m475. doi: 10.1107/S1600536809011441 (PMC2969060; doi:10.1107/S1600536809011441)
Supplement: Supplementary file 2 [file e-65-0m475-Isup2.hkl]

#
# h,k,l, Fc-squared, Fo-squared, sigma(Fo-squared) and status flag
#
data_I
_shelx_title ' p in P2(1)/c'
_shelx_refln_list_code          4
_shelx_F_calc_maximum      232.13
_exptl_crystal_F_000      1024.00
_reflns_d_resolution_high  0.8411
 
loop_
 _symmetry_equiv_pos_as_xyz
 'x, y, z'
 '-x, y+1/2, -z+1/2'
 '-x, -y, -z'
 'x, -y-1/2, z-1/2'
 
_cell_length_a     7.2997
_cell_length_b    27.8719
_cell_length_c     9.9500
_cell_angle_alpha  90.000
_cell_angle_beta  109.005
_cell_angle_gamma  90.000
 
_shelx_F_squared_multiplier     1.000
 
loop_
 _refln_index_h
 _refln_index_k
 _refln_index_l
 _refln_F_squared_calc
 _refln_F_squared_meas
 _refln_F_squared_sigma
 _refln_observed_status
   1   0   0    11265.71    11604.24    363.40 o
   2   0   0    53883.70    55752.19    703.74 o
   3   0   0       22.04       32.99     20.70 o
   4   0   0       55.26       43.62     28.41 o
   5   0   0     1447.55     1500.15     92.69 o
   6   0   0      324.54      481.46     63.57 o
   7   0   0      460.94      472.82     56.53 o
   8   0   0       24.76        0.00     53.67 o
   1   1   0     5914.81     5954.75     69.15 o
   2   1   0    41048.08    40175.11    465.04 o
   3   1   0    25187.42    25151.29    275.64 o
   4   1   0      150.85      136.89     16.77 o
   5   1   0        2.94        6.04     12.38 o
   6   1   0       22.64       25.94     19.03 o
   7   1   0        7.84        0.00     21.63 o
   8   1   0        3.07       10.62     38.32 o
   0   2   0      622.98      474.76     24.23 o
   1   2   0     1889.50     2067.81     33.58 o
   2   2   0    30954.30    31482.37    487.23 o
   3   2   0     1628.24     1512.19     39.43 o
   4   2   0     5906.79     6328.88     93.79 o
   5   2   0      331.87      326.11     29.92 o
   6   2   0       67.84       52.79     21.78 o
   7   2   0      159.95      132.96     37.74 o
   8   2   0       14.33        0.00     35.20 o
   1   3   0      621.95      584.29     15.34 o
   2   3   0    35677.14    35429.21    325.92 o
   3   3   0     1721.29     1685.64     38.02 o
   4   3   0    10779.32    11004.18    151.71 o
   5   3   0       20.17        2.99     12.22 o
   6   3   0      234.82      207.31     25.38 o
   7   3   0        0.78        0.00     29.61 o
   8   3   0        1.68        1.32     30.64 o
   0   4   0     6461.09     5836.84     96.73 o
   1   4   0      785.04      907.88     16.41 o
   2   4   0     3600.73     4014.36     54.91 o
   3   4   0     1979.53     1978.71     41.43 o
   4   4   0     5429.16     5959.62     93.73 o
   5   4   0     1121.47     1149.08     49.41 o
   6   4   0     1222.50     1088.07    108.17 o
   7   4   0       54.59       24.22     33.17 o
   8   4   0      145.46      203.19     44.80 o
   1   5   0      775.77      721.99     18.68 o
   2   5   0    12743.37    12633.86    148.07 o
   3   5   0     2528.19     2637.38     48.77 o
   4   5   0     4280.92     4337.53     84.32 o
   5   5   0     1088.36     1069.13     47.39 o
   6   5   0     1358.35     1343.74    206.33 o
   7   5   0      258.87      256.65     51.32 o
   8   5   0       13.11       17.86     31.30 o
   0   6   0     3043.78     3709.02     65.24 o
   1   6   0     5360.84     5655.86     73.17 o
   2   6   0     4119.45     3682.78     51.88 o
   3   6   0      152.10      144.81     19.05 o
   4   6   0       44.28       29.62     10.86 o
   5   6   0     1563.38     1461.78     50.79 o
   6   6   0     2873.07     2972.14    127.22 o
   7   6   0      889.51      939.36    150.22 o
   8   6   0       66.68       38.43     32.62 o
   1   7   0     3034.19     3193.99     49.64 o
   2   7   0     1582.94     1797.40     32.12 o
   3   7   0     1915.95     1794.52     43.36 o
   4   7   0     3844.27     3796.44     86.80 o
   5   7   0     1615.32     1797.15     99.91 o
   6   7   0        0.41       20.75     20.70 o
   7   7   0      279.96      255.04     94.80 o
   8   7   0      328.67      335.02     59.01 o
   0   8   0     1396.03     1329.70     61.82 o
   1   8   0     7525.64     7288.45     93.05 o
   2   8   0     1073.23     1180.84     31.53 o
   3   8   0      753.29      740.41     25.69 o
   4   8   0      848.27      934.97     34.29 o
   5   8   0      163.70      206.61     29.80 o
   6   8   0      144.39      174.49     32.56 o
   7   8   0        1.12       18.75     24.90 o
   1   9   0     3949.98     3591.03     48.46 o
   2   9   0       46.72       62.80     11.03 o
   3   9   0      375.04      432.33     20.06 o
   4   9   0      143.59      155.70     21.51 o
   5   9   0      523.28      521.05     42.88 o
   6   9   0        0.91        0.00     20.61 o
   7   9   0      122.09      110.11     31.73 o
   0  10   0     1433.00     1378.77     41.63 o
   1  10   0        1.33        2.87      5.45 o
   2  10   0     2522.06     2687.27     77.34 o
   3  10   0     1883.97     1969.24     39.38 o
   4  10   0       18.80       60.21     17.09 o
   5  10   0      512.24      593.13     54.64 o
   6  10   0       41.02       46.12     32.48 o
   7  10   0      296.79      259.72     50.81 o
   1  11   0     1472.44     1737.74     33.79 o
   2  11   0     3427.89     3411.53     61.76 o
   3  11   0     6430.30     6659.81    105.26 o
   4  11   0     1714.96     1578.08     80.22 o
   5  11   0       83.36       68.08     23.78 o
   6  11   0       70.32       42.31     21.66 o
   7  11   0        5.45       25.69     24.78 o
   0  12   0    16463.89    17378.23    252.70 o
   1  12   0    16350.71    16361.43    169.35 o
   2  12   0       22.49       27.75     10.29 o
   3  12   0      466.62      609.56     39.87 o
   4  12   0        7.32       10.52     14.18 o
   5  12   0       30.08       67.99     21.87 o
   6  12   0      852.38     1002.63    153.16 o
   7  12   0      417.81      402.59     55.52 o
   1  13   0     5212.36     6324.65     81.83 o
   2  13   0     2849.89     2850.75     57.64 o
   3  13   0     3346.73     3004.48     81.09 o
   4  13   0     2407.75     2329.16     76.35 o
   5  13   0       88.07       97.53     25.28 o
   6  13   0      113.60       89.70     47.92 o
   7  13   0       19.18        8.62     26.69 o
   0  14   0      454.45      404.92     29.05 o
   1  14   0     8017.28     7664.18     96.19 o
   2  14   0      704.82      717.25     41.13 o
   3  14   0      118.90      118.04     23.85 o
   4  14   0        0.57        0.00     14.68 o
   5  14   0        6.49       28.96     21.62 o
   6  14   0      704.35      692.98     64.49 o
   7  14   0      197.61      173.72     37.46 o
   1  15   0     3506.91     3801.56     71.46 o
   2  15   0        3.38       21.60     13.64 o
   3  15   0     2397.59     2665.50     79.10 o
   4  15   0      820.26      762.26     50.95 o
   5  15   0        3.28       22.14     19.73 o
   6  15   0       24.14       10.99     23.92 o
   7  15   0        0.72        0.00     26.24 o
   0  16   0        2.74        0.00     11.64 o
   1  16   0      641.51      692.64     32.23 o
   2  16   0       62.98       65.21     18.09 o
   3  16   0      641.81      644.36     48.71 o
   4  16   0      312.76      370.35     38.97 o
   5  16   0       53.59       25.94     35.38 o
   6  16   0        7.47       35.76     25.66 o
   7  16   0        0.34       24.33     30.71 o
   1  17   0      511.61      475.38     34.60 o
   2  17   0        6.96       30.92     16.28 o
   3  17   0     1439.85     1716.61    116.72 o
   4  17   0     1324.72     1298.96     82.43 o
   5  17   0        1.01        0.00     30.60 o
   6  17   0       12.76       34.23     25.83 o
   7  17   0        8.61        0.00     35.18 o
   0  18   0      750.58      765.28     77.25 o
   1  18   0     2101.37     2169.10     65.42 o
   2  18   0      167.61      204.09     26.90 o
   3  18   0      430.73      435.53     54.47 o
   4  18   0       60.45       36.98     20.06 o
   5  18   0      594.17      559.31     73.26 o
   6  18   0     1080.55      898.73     91.67 o
   1  19   0        2.58       36.23     22.75 o
   2  19   0      178.19      219.23     28.31 o
   3  19   0     1154.06      956.47     65.78 o
   4  19   0     2120.73     1995.17    146.85 o
   5  19   0      826.35      822.70    103.61 o
   6  19   0       67.22       39.10     26.62 o
   0  20   0      309.49      344.55     33.55 o
   1  20   0      717.57      663.44     45.20 o
   2  20   0      850.18      804.06     50.20 o
   3  20   0      203.35      210.68     30.02 o
   4  20   0       16.15       29.21     22.45 o
   5  20   0       65.28       77.24     28.05 o
   6  20   0       77.55       92.58     28.87 o
   1  21   0       20.46       10.70     16.46 o
   2  21   0      397.63      411.32     39.73 o
   3  21   0        3.76       19.18     18.91 o
   4  21   0      163.51      199.88     34.39 o
   5  21   0      422.43      324.14     53.27 o
   6  21   0       38.85       10.25     23.71 o
   0  22   0      102.72       57.35     41.80 o
   1  22   0        9.58       10.09     15.70 o
   2  22   0       14.33       21.25     17.13 o
   3  22   0        2.31       30.15     22.55 o
   4  22   0       39.61       25.04     22.39 o
   5  22   0      104.18      137.56     34.50 o
   6  22   0        1.29        1.02     41.85 o
   1  23   0      150.94      133.63     24.01 o
   2  23   0        5.14        0.00     15.93 o
   3  23   0       67.15       95.52     26.31 o
   4  23   0      146.58      124.05     36.44 o
   5  23   0      284.98      176.85     38.61 o
   0  24   0     2080.33     2358.25    170.01 o
   1  24   0      264.82      287.34     43.96 o
   2  24   0       29.42       43.27     21.23 o
   3  24   0      369.09      289.23     38.25 o
   4  24   0       18.61       25.52     23.71 o
   5  24   0      164.25      108.84     33.33 o
   1  25   0       40.29       21.61     29.92 o
   2  25   0      191.36      165.23     33.19 o
   3  25   0     1814.07     1738.65     82.31 o
   4  25   0      942.96      840.25     82.51 o
   5  25   0      132.08      139.38     34.72 o
   0  26   0     1442.06     1915.06    173.69 o
   1  26   0      603.60      618.44     78.37 o
   2  26   0      390.87      308.80     39.84 o
   3  26   0        1.39        0.00     22.50 o
   4  26   0       51.83       30.63     31.18 o
   5  26   0      179.45      176.95     38.85 o
   1  27   0      775.99      846.48    120.44 o
   2  27   0      197.08       96.63     44.67 o
   3  27   0      181.68      251.35     73.89 o
   4  27   0      235.08      262.98     49.74 o
   0  28   0      604.20      759.86    124.43 o
   1  28   0       42.87       35.52     36.35 o
   2  28   0       88.09       88.08     45.27 o
   3  28   0       65.27       45.21     28.03 o
   4  28   0        0.07        0.00     31.72 o
   1  29   0       91.41       94.43     45.51 o
   2  29   0       46.23       73.63     43.53 o
   3  29   0        7.57       22.29     35.07 o
   0  30   0      972.51     1048.87    146.71 o
   1  30   0      743.55      824.64     96.32 o
   2  30   0      124.31      197.46     57.37 o
   3  30   0      104.44       37.09     41.33 o
   1  31   0      208.38      222.92     87.01 o
   2  31   0      784.96      747.75     97.10 o
   0  32   0     1400.99     1538.78    176.74 o
   1  32   0      725.84      669.53     89.57 o
  -8   1   1       29.17       22.68     45.20 o
  -7   1   1      275.11      280.93     38.71 o
  -6   1   1       31.28       16.20     16.45 o
  -5   1   1      286.78      275.78     23.81 o
  -4   1   1       44.53       50.97     12.43 o
  -3   1   1     1338.40     1201.97     38.03 o
  -2   1   1    12720.26     6113.14    173.01 o
  -1   1   1    18178.40    18024.08    181.28 o
   0   1   1      485.65      585.95     11.33 o
   1   1   1     2197.71     1931.35     32.10 o
   2   1   1      439.32      408.07     19.30 o
   3   1   1      632.79      667.61     31.39 o
   4   1   1       11.81       14.84     11.84 o
   5   1   1      308.28      313.41     27.44 o
   6   1   1       70.85       88.68     20.14 o
   7   1   1       31.91       31.63     26.88 o
  -8   2   1       66.44      140.48     56.38 o
  -7   2   1       70.79       82.05     28.77 o
  -6   2   1      210.63      140.68     28.60 o
  -5   2   1      116.01       83.65     16.40 o
  -4   2   1     9987.67    10173.27    139.85 o
  -3   2   1     3926.35     4063.84     61.90 o
  -2   2   1      601.63      607.51     19.84 o
  -1   2   1      688.33      711.71     15.43 o
   0   2   1     8261.42     8141.86     98.20 o
   1   2   1    18518.93    18262.36    190.43 o
   2   2   1      168.99      198.63     19.48 o
   3   2   1     4763.97     4625.63     79.90 o
   4   2   1       64.45       72.76     19.72 o
   5   2   1        0.60        0.00     11.52 o
   6   2   1      150.66      134.45     22.97 o
   7   2   1       26.00        0.00     24.22 o
  -8   3   1      199.41      254.42     64.45 o
  -7   3   1      185.10      185.35     41.25 o
  -6   3   1      738.54      675.13     72.29 o
  -5   3   1      336.63      327.51     25.60 o
  -4   3   1     2438.59     2483.68     52.57 o
  -3   3   1     6964.67     6614.48     85.78 o
  -2   3   1     4292.52     4435.39     71.36 o
  -1   3   1     1562.02     2062.76     31.29 o
   0   3   1    25412.83    25795.00    231.59 o
   1   3   1     1688.40     1756.71     32.62 o
   2   3   1     2021.55     1809.63     58.13 o
   3   3   1     3789.48     3690.34     63.10 o
   4   3   1      462.96      470.62     30.87 o
   5   3   1     1285.27     1338.25     48.32 o
   6   3   1      442.47      504.39     36.89 o
   7   3   1      104.11       87.23     30.61 o
  -8   4   1       14.36       59.79     34.05 o
  -7   4   1       10.98       35.34     28.20 o
  -6   4   1     1982.23     2011.94    114.70 o
  -5   4   1     1459.60     1522.00     80.05 o
  -4   4   1     1968.37     1904.35     45.57 o
  -3   4   1     3343.47     3314.88     54.60 o
  -2   4   1     1753.50     1696.04     30.48 o
  -1   4   1     1933.47     1929.75     29.88 o
   0   4   1      225.25      287.64     15.01 o
   1   4   1     1730.64     1659.81     31.79 o
   2   4   1     5526.69     5510.16     81.18 o
   3   4   1    12131.78    12266.79    157.30 o
   4   4   1      479.72      443.53     52.71 o
   5   4   1       52.30       49.87     16.09 o
   6   4   1      241.82      271.46     33.40 o
   7   4   1      106.85       90.86     31.58 o
  -8   5   1      448.07      541.37    102.76 o
  -7   5   1      517.74      581.29     62.65 o
  -6   5   1       18.44       40.78     22.29 o
  -5   5   1      881.49      825.83     62.78 o
  -4   5   1        2.54        0.00      9.40 o
  -3   5   1      638.52      757.18     25.32 o
  -2   5   1        7.44       17.05      6.13 o
  -1   5   1     4066.67     3826.90     52.38 o
   0   5   1    13334.77    12780.55    152.07 o
   1   5   1       71.09       48.43      7.18 o
   2   5   1      285.00      285.51     15.99 o
   3   5   1      151.55      152.85     18.03 o
   4   5   1     2192.78     2100.90     55.91 o
   5   5   1     1188.35     1164.88     50.39 o
   6   5   1      415.43      439.73     50.61 o
   7   5   1        0.54       16.54     27.59 o
  -8   6   1      100.50       67.21     34.72 o
  -7   6   1      104.18       94.11     30.66 o
  -6   6   1      159.08      153.25     30.57 o
  -5   6   1        2.99        2.59     15.38 o
  -4   6   1        0.31        0.91      9.91 o
  -3   6   1       14.82       17.83      8.32 o
  -2   6   1     2216.73     2320.93     36.40 o
  -1   6   1    16502.25    15380.76    164.59 o
   0   6   1       45.89       50.68     11.43 o
   1   6   1     7711.75     7465.22     91.83 o
   2   6   1     1143.92     1262.23     29.68 o
   3   6   1       41.70       40.01     10.84 o
   4   6   1      910.36      915.23     36.35 o
   5   6   1      151.39      142.79     23.98 o
   6   6   1      116.15       85.06     26.32 o
   7   6   1      105.50      118.24     56.18 o
  -8   7   1      368.40      409.03     52.39 o
  -7   7   1      313.19      247.67     39.41 o
  -6   7   1       96.06       98.28     56.43 o
  -5   7   1      180.28      226.47     29.78 o
  -4   7   1     3137.80     3176.65     81.56 o
  -3   7   1       98.23      120.68     14.06 o
  -2   7   1     1056.01     1047.49     21.41 o
  -1   7   1      794.24      705.27     20.05 o
   0   7   1     1775.85     1543.90     48.26 o
   1   7   1      426.45      328.68     14.24 o
   2   7   1       71.70       87.82     10.62 o
   3   7   1       59.84       62.69     12.14 o
   4   7   1      112.19      119.03     20.15 o
   5   7   1      319.77      342.86     63.34 o
   6   7   1        5.29       39.07     24.72 o
   7   7   1        6.83       43.35     29.77 o
  -8   8   1       63.23       70.54     33.09 o
  -7   8   1       42.26       94.47     29.03 o
  -6   8   1     1195.09     1150.08    118.63 o
  -5   8   1     2690.33     2721.84    109.92 o
  -4   8   1     2304.17     2317.87     57.68 o
  -3   8   1       39.93       43.47      9.15 o
  -2   8   1       89.64       75.72      8.66 o
  -1   8   1     3585.86     3282.01     46.51 o
   0   8   1      291.86      277.37     13.75 o
   1   8   1      553.09      650.08     19.48 o
   2   8   1      877.10      970.13     35.73 o
   3   8   1      207.25      218.48     30.12 o
   4   8   1      234.16      229.31     21.81 o
   5   8   1      212.37      241.84     44.07 o
   6   8   1       89.04       85.07     32.32 o
   7   8   1      178.86      161.20     38.49 o
  -8   9   1      176.44      137.54     41.06 o
  -7   9   1      922.78      942.30     87.88 o
  -6   9   1      637.30      590.81     64.59 o
  -5   9   1       56.27       53.02     21.37 o
  -4   9   1     1533.81     1485.47     56.04 o
  -3   9   1       90.92      101.64     15.67 o
  -2   9   1     4590.35     4683.69    119.35 o
  -1   9   1     9900.07     9919.49    106.58 o
   0   9   1      183.67      174.88     12.37 o
   1   9   1     1880.71     1783.22     33.61 o
   2   9   1        3.95        4.29      6.57 o
   3   9   1     2203.68     2153.46     45.98 o
   4   9   1      494.80      509.03     34.27 o
   5   9   1       92.83      111.59     29.20 o
   6   9   1      622.64      659.06     93.06 o
   7   9   1      442.26      397.08     60.37 o
  -8  10   1       44.51       64.64     43.17 o
  -7  10   1      127.27       79.27     34.74 o
  -6  10   1       32.05       15.76     26.52 o
  -5  10   1     1542.31     1361.45     61.28 o
  -4  10   1     3411.75     3404.43     87.60 o
  -3  10   1     2264.07     2234.53     48.84 o
  -2  10   1      700.52      764.16     35.84 o
  -1  10   1      507.96      548.73     19.00 o
   0  10   1     2996.35     3128.57     48.97 o
   1  10   1       80.55       72.90     11.04 o
   2  10   1     4099.23     3921.76     59.53 o
   3  10   1     2184.20     2209.56     46.34 o
   4  10   1      900.45      894.43     50.45 o
   5  10   1       73.61       23.42     33.74 o
   6  10   1       74.98       93.56     28.28 o
   7  10   1       54.10       86.02     31.89 o
  -7  11   1       25.51       32.03     26.49 o
  -6  11   1       10.92       36.25     22.42 o
  -5  11   1      145.64      118.88     28.03 o
  -4  11   1      474.78      473.08     37.81 o
  -3  11   1       28.55       54.32     17.94 o
  -2  11   1      651.74      660.14     34.67 o
  -1  11   1     6263.48     6150.68     83.35 o
   0  11   1     1522.04     1471.90     32.49 o
   1  11   1     2782.44     2835.45     47.20 o
   2  11   1      196.98      201.23     13.77 o
   3  11   1     1032.23     1024.74     31.44 o
   4  11   1      549.72      529.69     40.93 o
   5  11   1      207.45       91.96     27.28 o
   6  11   1      439.01      414.28     45.67 o
   7  11   1        7.78       30.08     24.83 o
  -7  12   1        0.03        0.00     24.69 o
  -6  12   1        1.14       10.31     21.17 o
  -5  12   1        1.13        7.69     17.92 o
  -4  12   1      749.73      782.56     47.40 o
  -3  12   1      973.24     1019.99     63.21 o
  -2  12   1     6323.21     6319.68    113.91 o
  -1  12   1      149.53      166.87     12.71 o
   0  12   1      866.48      738.43     24.76 o
   1  12   1      926.39      908.96     30.24 o
   2  12   1     1798.05     1881.51     37.43 o
   3  12   1      918.18      979.20     40.42 o
   4  12   1       13.84       10.52     16.88 o
   5  12   1      152.02      131.31     33.21 o
   6  12   1       52.32       42.16     24.50 o
   7  12   1       34.05       25.07     23.17 o
  -7  13   1      123.15      116.28     36.07 o
  -6  13   1        0.19        1.82     21.64 o
  -5  13   1      127.52      106.48     25.89 o
  -4  13   1        2.74        0.00     15.60 o
  -3  13   1      608.13      610.87     39.92 o
  -2  13   1     6816.66     7083.40    125.36 o
  -1  13   1      589.56      589.35     21.85 o
   0  13   1     1195.15     1227.44     32.00 o
   1  13   1      558.91      579.87     29.29 o
   2  13   1        5.99        2.34     10.43 o
   3  13   1      234.92      224.37     48.93 o
   4  13   1        0.16        0.00     13.02 o
   5  13   1       18.88       17.22     24.48 o
   6  13   1        0.68       13.06     19.91 o
   7  13   1       29.89        3.80     24.60 o
  -7  14   1       25.93        0.00     23.91 o
  -6  14   1      232.20      226.69     35.26 o
  -5  14   1     1103.57     1031.89     70.18 o
  -4  14   1      861.02      923.09     64.67 o
  -3  14   1     1682.92     1678.23     58.99 o
  -2  14   1        1.68       10.04     14.22 o
  -1  14   1     2339.28     2433.30     45.30 o
   0  14   1     3734.09     3633.51     60.50 o
   1  14   1     1601.75     1582.14     36.60 o
   2  14   1      482.22      552.96     59.00 o
   3  14   1      475.74      479.58     47.31 o
   4  14   1      761.31      753.17     51.21 o
   5  14   1        0.88       26.44     24.75 o
   6  14   1       15.83        0.34     21.96 o
   7  14   1        1.46        0.00     20.01 o
  -7  15   1      238.43      240.53     41.34 o
  -6  15   1      346.90      352.22     53.35 o
  -5  15   1        5.28       10.73     19.70 o
  -4  15   1      740.91      818.11     51.94 o
  -3  15   1     2563.27     2577.88     75.65 o
  -2  15   1     1573.00     1413.12     58.40 o
  -1  15   1     5578.03     5500.26     89.04 o
   0  15   1     8338.56     8787.02    111.19 o
   1  15   1     1221.87     1243.92     37.84 o
   2  15   1     2532.03     2557.31     73.50 o
   3  15   1       87.91       69.08     20.71 o
   4  15   1      254.86      254.64     32.71 o
   5  15   1      371.13      310.95     53.39 o
   6  15   1      432.59      479.11     51.51 o
  -7  16   1       15.71       56.77     29.84 o
  -6  16   1      156.42      134.42     30.62 o
  -5  16   1     1471.96     1569.10     96.65 o
  -4  16   1     1889.03     1860.92     71.54 o
  -3  16   1     2732.94     2651.47     78.48 o
  -2  16   1       41.35       47.99     16.37 o
  -1  16   1     1360.80     1366.22     37.08 o
   0  16   1      177.42      199.72     17.97 o
   1  16   1     2012.73     1875.42     46.31 o
   2  16   1     8196.75     7644.25    163.85 o
   3  16   1     2199.52     2397.03     77.97 o
   4  16   1      671.93      650.34     53.93 o
   5  16   1       37.70       41.08     28.13 o
   6  16   1        4.73        0.00     20.90 o
  -7  17   1      192.70      117.34     32.61 o
  -6  17   1      127.71      119.21     31.57 o
  -5  17   1      132.38      102.71     29.16 o
  -4  17   1       85.42       78.40     22.00 o
  -3  17   1       85.38       67.84     18.95 o
  -2  17   1     3536.08     3512.31    101.15 o
  -1  17   1     5380.31     4995.75     87.15 o
   0  17   1     1336.24     1202.14     36.33 o
   1  17   1      933.15     1013.62     45.35 o
   2  17   1       20.92       31.60     16.46 o
   3  17   1       24.19       24.52     17.07 o
   4  17   1     1064.90      933.99     76.04 o
   5  17   1      576.40      529.21     97.59 o
   6  17   1      151.11       90.06     52.03 o
  -7  18   1       62.06       39.14     45.53 o
  -6  18   1       23.97        0.00     25.00 o
  -5  18   1       49.67       35.19     24.96 o
  -4  18   1      275.37      258.27     33.94 o
  -3  18   1      207.26      204.21     29.65 o
  -2  18   1      184.89      170.56     25.78 o
  -1  18   1      184.25      148.94     23.21 o
   0  18   1      202.53      175.00     20.33 o
   1  18   1     1245.29     1266.69     69.36 o
   2  18   1      485.23      477.00     39.49 o
   3  18   1      418.73      445.35     42.17 o
   4  18   1      790.79      819.83     74.98 o
   5  18   1       16.89       76.94     34.27 o
   6  18   1       14.05        6.44     27.44 o
  -6  19   1       12.70       45.45     26.61 o
  -5  19   1      121.86      106.25     28.60 o
  -4  19   1       11.30        7.92     18.76 o
  -3  19   1      202.70      176.99     44.47 o
  -2  19   1      312.59      337.68     34.19 o
  -1  19   1       15.47        2.55     14.69 o
   0  19   1       19.17       18.47     11.33 o
   1  19   1       97.99       36.53     30.22 o
   2  19   1        7.01        0.92     14.69 o
   3  19   1        7.77       20.68     18.48 o
   4  19   1       14.46       33.20     25.63 o
   5  19   1       28.41       29.28     26.21 o
   6  19   1        4.35        0.00     23.72 o
  -6  20   1        0.56        0.00     25.46 o
  -5  20   1       68.67       56.96     30.07 o
  -4  20   1      448.57      412.37     43.45 o
  -3  20   1      500.11      502.08     43.26 o
  -2  20   1        4.77        4.10     14.12 o
  -1  20   1       75.48       70.71     19.03 o
   0  20   1      813.69      847.19     38.84 o
   1  20   1       11.93       19.47     15.71 o
   2  20   1        5.86       20.34     18.89 o
   3  20   1      141.82      106.87     31.64 o
   4  20   1      258.86      208.85     40.45 o
   5  20   1        0.07        5.82     22.65 o
   6  20   1       94.45       64.94     28.90 o
  -6  21   1       56.25       59.41     33.80 o
  -5  21   1       38.10       41.01     24.89 o
  -4  21   1        1.15        2.85     21.03 o
  -3  21   1      294.19      409.09     45.49 o
  -2  21   1      366.53      308.69     34.16 o
  -1  21   1     1457.58     1529.90     60.61 o
   0  21   1     1276.02     1606.86    107.43 o
   1  21   1      233.55      254.55     31.95 o
   2  21   1       96.45       50.01     25.86 o
   3  21   1      268.57      210.57     39.79 o
   4  21   1        6.40        9.19     26.21 o
   5  21   1      166.43       93.75     33.30 o
   6  21   1      496.00      531.14     96.88 o
  -6  22   1      112.70       71.13     30.47 o
  -5  22   1      218.70      209.23     37.99 o
  -4  22   1     1225.26     1178.53     69.90 o
  -3  22   1      367.29      360.29     40.32 o
  -2  22   1      145.82      149.12     28.67 o
  -1  22   1       91.31       85.50     23.74 o
   0  22   1      691.46      768.61     75.44 o
   1  22   1      781.00      813.77     50.42 o
   2  22   1      587.34      528.82     69.66 o
   3  22   1      722.13      758.55     80.67 o
   4  22   1      290.06      277.57     45.98 o
   5  22   1        5.23       41.78     29.06 o
  -6  23   1      128.38       75.15     41.64 o
  -5  23   1        0.25       17.67     26.78 o
  -4  23   1      101.04       96.08     28.50 o
  -3  23   1      239.56      231.15     34.09 o
  -2  23   1      341.65      407.92     40.61 o
  -1  23   1      847.43     1021.56     55.00 o
   0  23   1      984.30      811.42     79.03 o
   1  23   1      175.92      152.69     40.84 o
   2  23   1        3.80       13.10     20.97 o
   3  23   1      374.48      438.76     47.76 o
   4  23   1      171.43      195.22     40.03 o
   5  23   1      107.39      119.55     37.74 o
  -5  24   1      496.06      420.38     68.98 o
  -4  24   1      828.57      877.86     85.01 o
  -3  24   1       10.12       19.41     21.76 o
  -2  24   1        4.43       22.73     19.41 o
  -1  24   1       69.70       65.69     26.81 o
   0  24   1       11.45       27.68     28.97 o
   1  24   1      113.25      109.23     36.67 o
   2  24   1      228.53      236.56     36.96 o
   3  24   1       36.10       36.70     26.23 o
   4  24   1       13.88        0.00     24.88 o
   5  24   1       36.30       12.29     28.25 o
  -5  25   1      483.78      421.78     73.74 o
  -4  25   1        3.06        0.00     20.90 o
  -3  25   1      474.48      459.05     47.23 o
  -2  25   1        2.12        0.00     17.72 o
  -1  25   1       10.29       22.71     29.45 o
   0  25   1        4.48        0.00     35.91 o
   1  25   1      313.83      319.37     79.21 o
   2  25   1       45.08       17.78     28.22 o
   3  25   1       59.13       24.41     26.32 o
   4  25   1        9.08        0.00     25.93 o
   5  25   1       16.87        0.00     26.77 o
  -5  26   1      123.25       86.77     53.32 o
  -4  26   1      140.48       88.15     62.03 o
  -3  26   1       64.97       51.84     25.51 o
  -2  26   1      150.51      113.20     35.19 o
  -1  26   1      582.26      557.43     75.04 o
   0  26   1       47.11       91.69     40.71 o
   1  26   1      937.36      919.18     91.66 o
   2  26   1      521.24      461.33     80.30 o
   3  26   1      170.29      178.35     51.50 o
   4  26   1       95.25       38.32     42.29 o
  -4  27   1       11.12       16.76     28.62 o
  -3  27   1      181.81      208.38     38.02 o
  -2  27   1      735.07      655.55     82.90 o
  -1  27   1      691.93      747.15    101.21 o
   0  27   1      760.08      915.17     92.68 o
   1  27   1       98.36      127.06     42.89 o
   2  27   1       83.17       68.72     43.68 o
   3  27   1       21.70       18.02     29.19 o
   4  27   1      366.88      378.11     50.84 o
  -4  28   1      342.01      278.04     46.41 o
  -3  28   1     1284.08     1405.80     91.99 o
  -2  28   1      117.27      179.86     58.06 o
  -1  28   1     1045.95      982.88    126.10 o
   0  28   1      436.88      537.09     79.45 o
   1  28   1      193.88      225.19     55.91 o
   2  28   1      776.47      905.89    100.40 o
   3  28   1      978.51      841.60    114.64 o
   4  28   1      167.85      109.38     92.10 o
  -4  29   1       16.86        0.34     31.05 o
  -3  29   1      824.91      772.80     83.81 o
  -2  29   1      698.33      640.58     85.82 o
  -1  29   1      886.45      879.48     98.76 o
   0  29   1     1841.93     2034.77    135.10 o
   1  29   1       12.85       68.51     41.76 o
   2  29   1      164.31      197.49     57.66 o
   3  29   1        6.32        0.00     34.88 o
  -3  30   1      145.65       67.19     43.58 o
  -2  30   1        1.88        0.00     43.29 o
  -1  30   1       50.75        5.55     44.37 o
   0  30   1      172.34      201.64     57.82 o
   1  30   1      676.01      820.50    223.77 o
   2  30   1      422.88      465.00    113.06 o
  -3  31   1       73.21       81.22     59.73 o
  -2  31   1      121.90       86.58     55.13 o
  -1  31   1       48.65       83.60     45.50 o
   0  31   1       56.79       54.47     42.67 o
   1  31   1        0.15        0.00     32.69 o
   2  31   1        3.88        0.00     32.12 o
  -2  32   1      159.53      144.11     75.05 o
  -1  32   1        1.74        0.72     61.34 o
   0  32   1        1.50        0.00     33.84 o
   1  32   1        6.44        0.00     45.08 o
  -8   0   2      409.02      625.36    120.98 o
  -7   0   2        1.59        0.00     33.68 o
  -6   0   2      458.44      463.66     47.44 o
  -5   0   2      627.12      562.77     44.19 o
  -4   0   2      552.83      689.59     40.94 o
  -3   0   2     8958.10     9193.01    152.46 o
  -2   0   2      807.38      610.59     24.75 o
  -1   0   2     2108.57     2102.21     57.80 o
   0   0   2    34753.06    31988.51    408.65 o
   1   0   2       29.79       22.56     13.12 o
   2   0   2     6726.12     6120.30    117.97 o
   3   0   2     3238.47     3312.31     88.45 o
   4   0   2     1926.08     1872.68     72.18 o
   5   0   2     1215.92     1388.61    118.11 o
   6   0   2      559.59      523.50     59.86 o
   7   0   2       48.88       89.63     50.77 o
  -8   1   2      261.87      260.54     65.45 o
  -7   1   2       19.76        4.52     24.01 o
  -6   1   2     1457.34     1459.81     87.86 o
  -5   1   2      585.95      590.51     34.47 o
  -4   1   2        4.20        9.56      9.56 o
  -3   1   2       11.31       30.74      8.81 o
  -2   1   2      400.47      402.00     20.89 o
  -1   1   2     2485.56     2754.14     40.23 o
   0   1   2      340.40      416.83     17.24 o
   1   1   2    18392.56    17729.33    176.12 o
   2   1   2     6866.56     6917.16     90.88 o
   3   1   2     1934.27     1844.43     45.38 o
   4   1   2      101.02       76.39     17.21 o
   5   1   2        0.70       16.83     13.79 o
   6   1   2      796.03      873.28     52.34 o
   7   1   2       78.23       87.25     28.65 o
  -8   2   2       79.39       35.81     49.68 o
  -7   2   2       33.00       46.86     26.30 o
  -6   2   2      373.47      357.05     33.29 o
  -5   2   2      998.67      997.39     43.18 o
  -4   2   2      403.83      389.76     25.34 o
  -3   2   2     1721.39     1740.54     49.72 o
  -2   2   2     7407.03     7164.05     88.85 o
  -1   2   2      155.61      192.10      8.38 o
   0   2   2        0.98        8.90      4.91 o
   1   2   2       45.06       73.43      9.69 o
   2   2   2       13.26        2.86      7.31 o
   3   2   2      446.22      466.91     26.16 o
   4   2   2     1810.69     1726.25     48.74 o
   5   2   2     1010.15     1131.73     70.27 o
   6   2   2      112.04      114.89     27.53 o
   7   2   2        7.97       16.69     26.59 o
  -8   3   2       19.40       37.65     49.53 o
  -7   3   2       36.07       21.05     25.03 o
  -6   3   2       83.14       69.47     20.63 o
  -5   3   2        3.62        0.00     11.88 o
  -4   3   2      282.84      283.74     26.15 o
  -3   3   2      112.02      109.66     14.78 o
  -2   3   2     9371.68     8781.98    105.30 o
  -1   3   2     1126.55     1089.85     20.64 o
   0   3   2      631.65      624.22     18.58 o
   1   3   2     2052.17     1888.57     35.25 o
   2   3   2       90.48       83.11     11.70 o
   3   3   2       31.67       19.76     10.22 o
   4   3   2      870.64     1003.87     40.42 o
   5   3   2       33.10       28.92     14.37 o
   6   3   2      140.77      110.36     27.63 o
   7   3   2       79.30      107.85     32.61 o
  -8   4   2      164.35      215.46     41.30 o
  -7   4   2       55.32       44.82     28.27 o
  -6   4   2       80.99       51.32     22.53 o
  -5   4   2       73.51       71.65     18.49 o
  -4   4   2       92.93      102.84     14.43 o
  -3   4   2      561.11      607.67     23.01 o
  -2   4   2     1766.27     1797.66     37.24 o
  -1   4   2     6074.32     6057.39     75.20 o
   0   4   2     4706.47     4893.34     65.54 o
   1   4   2      247.26      285.55     16.32 o
   2   4   2      475.72      550.79     23.80 o
   3   4   2      206.77      205.71     19.20 o
   4   4   2       37.48       13.40     11.80 o
   5   4   2       73.65       72.62     17.54 o
   6   4   2       68.13       70.14     24.39 o
   7   4   2       26.63       93.86     32.26 o
  -8   5   2      242.47      202.21     39.94 o
  -7   5   2      205.09      214.31     36.83 o
  -6   5   2      306.43      308.42     42.97 o
  -5   5   2      235.26      233.08     22.74 o
  -4   5   2     1609.73     1515.45     39.19 o
  -3   5   2     1480.65     1445.65     33.11 o
  -2   5   2     2745.47     2623.78     44.28 o
  -1   5   2    13241.22    13199.52    144.14 o
   0   5   2        9.02       15.13      5.99 o
   1   5   2      543.27      456.80     18.86 o
   2   5   2     1725.43     1661.24     37.90 o
   3   5   2     3504.11     3423.58     64.28 o
   4   5   2       80.29       60.46     18.68 o
   5   5   2       56.26       34.90     16.60 o
   6   5   2      304.59      299.64     41.09 o
   7   5   2       20.52        0.00     26.46 o
  -8   6   2       86.04      172.87     40.67 o
  -7   6   2      295.92      312.24     41.45 o
  -6   6   2       16.08       10.95     18.97 o
  -5   6   2      236.14      227.26     28.51 o
  -4   6   2     1707.33     1771.16     53.25 o
  -3   6   2     1629.31     1700.31     39.75 o
  -2   6   2       60.03       34.16      6.97 o
  -1   6   2    12741.10    12527.43    127.65 o
   0   6   2     8156.87     7858.84     89.14 o
   1   6   2     1505.15     1598.77     33.80 o
   2   6   2      287.89      255.46     17.79 o
   3   6   2      200.81      209.99     20.65 o
   4   6   2      917.90      974.21     39.76 o
   5   6   2      694.75      730.24     51.25 o
   6   6   2      590.53      606.76     52.65 o
   7   6   2       23.35        0.00     26.30 o
  -8   7   2       65.50       65.49     38.51 o
  -7   7   2      328.21      347.06     58.39 o
  -6   7   2      195.68      177.86     30.63 o
  -5   7   2     1209.22     1224.22     88.46 o
  -4   7   2     4299.78     4294.64     70.19 o
  -3   7   2      141.72      166.97     13.85 o
  -2   7   2     1453.73     1611.61     29.80 o
  -1   7   2       26.66       25.86      8.44 o
   0   7   2      179.24      184.79     12.59 o
   1   7   2       40.79       43.01     13.30 o
   2   7   2     5014.67     5139.55    110.48 o
   3   7   2     2452.15     2312.78     73.28 o
   4   7   2       50.21       32.98     13.21 o
   5   7   2       59.29       50.77     18.64 o
   6   7   2      351.36      402.38     73.51 o
   7   7   2      327.89      357.76     65.60 o
  -8   8   2       99.86       34.63     37.54 o
  -7   8   2      223.81      189.02     35.92 o
  -6   8   2        2.74        0.00     19.54 o
  -5   8   2      163.35      186.33     27.05 o
  -4   8   2      401.83      418.50     32.38 o
  -3   8   2      167.01      166.51     16.50 o
  -2   8   2      252.04      226.86     15.88 o
  -1   8   2     2104.67     2401.31     42.11 o
   0   8   2     2028.90     2018.25     37.26 o
   1   8   2      581.22      517.94     26.13 o
   2   8   2      368.53      312.94     26.89 o
   3   8   2     1850.85     1877.72     46.29 o
   4   8   2      477.91      480.58     29.73 o
   5   8   2      253.05      236.48     57.85 o
   6   8   2      320.54      347.27     43.99 o
   7   8   2        1.60       26.39     28.73 o
  -8   9   2       49.41       70.80     42.54 o
  -7   9   2      302.51      381.70     44.74 o
  -6   9   2       24.94       34.14     27.31 o
  -5   9   2      110.46       62.28     23.29 o
  -4   9   2      351.53      343.14     30.99 o
  -3   9   2      682.37      596.92     20.57 o
  -2   9   2      131.47      103.41     12.00 o
  -1   9   2     5000.55     4683.67     62.95 o
   0   9   2     1178.02     1152.33     28.27 o
   1   9   2     1590.25     1452.96     34.09 o
   2   9   2      348.06      335.76     20.66 o
   3   9   2     1470.83     1340.55     39.36 o
   4   9   2       24.91       40.26     17.06 o
   5   9   2      387.91      397.42     41.90 o
   6   9   2       31.02       61.33     25.77 o
   7   9   2       16.29        4.06     35.65 o
  -8  10   2       33.04       78.39     31.71 o
  -7  10   2        0.17       17.04     24.02 o
  -6  10   2       54.39       43.24     22.10 o
  -5  10   2       21.54       19.42     16.47 o
  -4  10   2        2.17        0.00     13.69 o
  -3  10   2      766.17      803.29     30.40 o
  -2  10   2     5983.17     5803.09     85.43 o
  -1  10   2       14.35       18.81      7.84 o
   0  10   2     3687.06     3628.84     67.12 o
   1  10   2       57.21       51.62     10.12 o
   2  10   2        9.16       10.71      9.73 o
   3  10   2        0.61        0.00     10.19 o
   4  10   2      870.44      728.59     42.12 o
   5  10   2        2.20       18.12     23.15 o
   6  10   2       23.91       18.99     24.54 o
   7  10   2      130.74      161.53     40.81 o
  -8  11   2       15.25       45.66     29.77 o
  -7  11   2        3.23       30.27     25.04 o
  -6  11   2      262.60      288.67     35.33 o
  -5  11   2     1936.07     1850.24     97.67 o
  -4  11   2      198.83      195.76     26.51 o
  -3  11   2        0.53        8.70     13.01 o
  -2  11   2      476.47      487.37     36.26 o
  -1  11   2     5701.33     5373.73     72.45 o
   0  11   2      748.81      892.57     36.30 o
   1  11   2     4681.66     4902.13     72.32 o
   2  11   2     1894.27     1894.37     48.34 o
   3  11   2       26.21       12.93     12.03 o
   4  11   2      286.45      296.85     35.34 o
   5  11   2       68.16       60.38     21.69 o
   6  11   2       58.98      103.95     30.23 o
   7  11   2       23.75       24.62     25.89 o
  -8  12   2       60.32       93.48     35.58 o
  -7  12   2      128.73      117.15     32.62 o
  -6  12   2      105.12       80.50     25.80 o
  -5  12   2      702.73      757.37     50.07 o
  -4  12   2     2182.92     2158.29     69.70 o
  -3  12   2       68.28      111.64     20.90 o
  -2  12   2     8142.07     8175.31    112.88 o
  -1  12   2     5922.30     5971.56     92.55 o
   0  12   2      402.85      419.21     25.15 o
   1  12   2        9.07        2.27      7.95 o
   2  12   2     2404.56     2353.89     49.07 o
   3  12   2     1115.35     1083.67     45.83 o
   4  12   2     1388.93     1429.47     67.31 o
   5  12   2      593.65      505.00     47.32 o
   6  12   2      218.86      209.23     66.05 o
   7  12   2      130.19      114.42     57.18 o
  -7  13   2      240.36      265.49     51.31 o
  -6  13   2      234.72      199.75     32.94 o
  -5  13   2     1836.65     1792.11     83.36 o
  -4  13   2      510.40      540.21     54.83 o
  -3  13   2      430.18      462.92     43.23 o
  -2  13   2      246.29      306.30     22.73 o
  -1  13   2     2096.52     2397.21     45.50 o
   0  13   2     5297.88     5271.00     84.35 o
   1  13   2     4943.09     4801.62     74.00 o
   2  13   2     4648.07     4671.33     77.26 o
   3  13   2      687.91      740.69     48.07 o
   4  13   2      252.73      195.80     35.32 o
   5  13   2      458.52      409.38     51.55 o
   6  13   2       77.54       93.48     31.33 o
  -7  14   2       52.34       44.00     26.95 o
  -6  14   2       29.70        5.64     19.65 o
  -5  14   2      261.03      231.70     32.39 o
  -4  14   2      387.91      507.69     40.74 o
  -3  14   2      122.03      121.27     22.07 o
  -2  14   2     8289.66     7885.83    137.49 o
  -1  14   2     1485.85     1573.94     37.25 o
   0  14   2      132.87      131.86     15.10 o
   1  14   2      692.56      634.36     27.30 o
   2  14   2     1505.73     1590.69     50.16 o
   3  14   2     1644.54     1625.94     76.90 o
   4  14   2      807.56      733.51     55.71 o
   5  14   2      580.54      534.24     50.26 o
   6  14   2       91.10       43.24     28.74 o
  -7  15   2        0.22        0.00     25.40 o
  -6  15   2       25.22       10.98     21.74 o
  -5  15   2      468.93      487.62     51.46 o
  -4  15   2       13.68       22.68     15.18 o
  -3  15   2       23.07       10.50     14.74 o
  -2  15   2       22.73       23.44     15.40 o
  -1  15   2      771.03      716.03     27.43 o
   0  15   2     1269.86     1358.88     37.62 o
   1  15   2      587.63      668.76     28.68 o
   2  15   2      387.76      353.01     28.66 o
   3  15   2      469.83      441.89     41.53 o
   4  15   2       23.33        6.75     21.52 o
   5  15   2      169.54      116.28     39.21 o
   6  15   2        3.46        7.60     25.07 o
  -7  16   2       23.69        4.84     27.81 o
  -6  16   2       13.41       13.44     23.09 o
  -5  16   2        1.23       10.58     20.73 o
  -4  16   2        1.52        0.00     15.50 o
  -3  16   2       85.38       68.44     18.02 o
  -2  16   2      110.25       86.00     27.31 o
  -1  16   2       90.05       92.36     14.36 o
   0  16   2      659.42      680.15     29.50 o
   1  16   2       58.69       30.73     11.30 o
   2  16   2       47.15       24.55     15.47 o
   3  16   2       26.45       44.81     21.40 o
   4  16   2       19.56        4.46     18.78 o
   5  16   2       39.87       47.87     26.23 o
   6  16   2       18.39       28.47     32.14 o
  -7  17   2      183.35      143.36     39.01 o
  -6  17   2        8.06        0.00     24.78 o
  -5  17   2      122.90      112.56     28.91 o
  -4  17   2      931.30      867.69     54.59 o
  -3  17   2      526.13      541.55     41.55 o
  -2  17   2       94.44      107.48     21.33 o
  -1  17   2       95.63       78.51     15.11 o
   0  17   2     2305.36     2340.15     52.29 o
   1  17   2      171.13      180.80     24.83 o
   2  17   2      667.76      745.27     48.75 o
   3  17   2      193.20      214.19     31.52 o
   4  17   2        9.77        3.43     21.52 o
   5  17   2       48.34       23.65     25.84 o
   6  17   2       35.37       28.18     34.43 o
  -7  18   2      106.63      106.07     35.64 o
  -6  18   2       66.34       76.87     30.26 o
  -5  18   2        0.93        0.00     19.15 o
  -4  18   2      410.63      408.51     40.65 o
  -3  18   2     1386.93     1402.66     63.87 o
  -2  18   2     2384.37     2199.42     69.80 o
  -1  18   2     2345.90     2274.69     78.11 o
   0  18   2     1951.04     2031.79     60.37 o
   1  18   2       43.49       36.27     15.58 o
   2  18   2     2011.96     2076.15     73.19 o
   3  18   2      592.93      656.73     51.31 o
   4  18   2       72.89       42.98     24.95 o
   5  18   2      602.80      505.12     52.93 o
   6  18   2      141.00       99.98     32.14 o
  -7  19   2       46.12       42.84     44.94 o
  -6  19   2      115.52       68.99     29.50 o
  -5  19   2      906.07      924.79     72.58 o
  -4  19   2     2051.40     2168.04     79.45 o
  -3  19   2      592.98      641.38     48.17 o
  -2  19   2      277.68      372.35     35.67 o
  -1  19   2     1393.07     1441.55     66.52 o
   0  19   2     3599.66     3546.46     68.82 o
   1  19   2     1133.08     1134.86     72.00 o
   2  19   2      942.19     1008.10     75.06 o
   3  19   2      990.54      984.05     79.58 o
   4  19   2       34.62        8.75     24.14 o
   5  19   2      273.16      190.78     39.33 o
  -6  20   2       52.08       70.88     29.80 o
  -5  20   2        5.74       13.52     20.89 o
  -4  20   2      623.06      617.78     51.19 o
  -3  20   2     1062.27     1153.05     72.25 o
  -2  20   2     1922.00     1933.99     68.00 o
  -1  20   2     1660.15     1691.76     74.14 o
   0  20   2      216.25      191.65     24.00 o
   1  20   2        0.87       19.49     17.66 o
   2  20   2      697.67      612.47     48.19 o
   3  20   2      799.21      803.27     59.50 o
   4  20   2      140.89      144.93     35.42 o
   5  20   2      295.18      237.00     41.96 o
  -6  21   2       90.48       48.54     28.59 o
  -5  21   2      144.09      146.76     33.04 o
  -4  21   2      538.78      608.03     52.83 o
  -3  21   2       28.99        3.05     19.45 o
  -2  21   2      238.09      178.30     27.03 o
  -1  21   2      742.30      744.23     68.62 o
   0  21   2       26.86       17.14     25.44 o
   1  21   2      623.96      667.88     64.57 o
   2  21   2      221.55      168.40     30.99 o
   3  21   2      151.75      125.66     29.23 o
   4  21   2       12.07       28.26     24.12 o
   5  21   2       68.76       45.41     29.50 o
  -6  22   2        7.85        0.00     21.76 o
  -5  22   2       13.79       21.35     24.48 o
  -4  22   2      211.63      205.82     35.10 o
  -3  22   2        8.28        3.78     20.34 o
  -2  22   2       64.64       49.16     19.75 o
  -1  22   2       97.14      115.11     40.28 o
   0  22   2        6.23       42.79     29.65 o
   1  22   2       41.73       67.72     21.17 o
   2  22   2        9.72       23.18     20.87 o
   3  22   2        1.60        0.00     19.51 o
   4  22   2       38.75       59.45     29.61 o
   5  22   2        3.11       12.65     22.65 o
  -6  23   2        8.74       27.62     25.44 o
  -5  23   2       99.97       63.35     28.72 o
  -4  23   2      314.33      335.88     42.84 o
  -3  23   2       51.78       10.89     20.93 o
  -2  23   2      221.92      273.70     34.00 o
  -1  23   2       32.45       27.07     33.90 o
   0  23   2      307.90      383.90     61.73 o
   1  23   2      148.65      161.98     70.37 o
   2  23   2      171.13      127.21     28.04 o
   3  23   2      305.51      284.64     41.89 o
   4  23   2       36.10       13.10     27.45 o
   5  23   2       33.55       37.59     29.58 o
  -5  24   2       49.52       29.31     29.31 o
  -4  24   2      155.04      129.75     31.87 o
  -3  24   2      468.69      396.92     45.30 o
  -2  24   2      797.86      842.62     60.29 o
  -1  24   2      756.25     1013.66    150.36 o
   0  24   2      185.33      228.74     50.81 o
   1  24   2        9.82       27.34     29.87 o
   2  24   2        8.07       20.97     22.76 o
   3  24   2      429.71      420.76     48.22 o
   4  24   2      279.84      192.74     41.51 o
   5  24   2      291.91      316.61     96.43 o
  -5  25   2      359.67      451.06     54.00 o
  -4  25   2      731.23      754.22     62.39 o
  -3  25   2       34.00        0.00     21.81 o
  -2  25   2      317.07      337.61     42.83 o
  -1  25   2       46.96       36.71     32.72 o
   0  25   2      562.88      453.63    199.76 o
   1  25   2     1688.10     1966.42    182.37 o
   2  25   2      623.28      714.68     57.93 o
   3  25   2      254.42      206.12     40.71 o
   4  25   2       21.54       41.09     26.09 o
  -5  26   2       31.51        0.00     26.47 o
  -4  26   2      122.81       85.12     31.55 o
  -3  26   2      681.52      739.76     59.22 o
  -2  26   2      713.33      860.55    102.95 o
  -1  26   2     1028.36     1158.57     98.53 o
   0  26   2      300.45      251.19     66.80 o
   1  26   2       85.94       84.36     40.98 o
   2  26   2      211.07      197.05     74.29 o
   3  26   2      223.67      150.93     37.41 o
   4  26   2      213.80      161.50     38.24 o
  -5  27   2       23.35        0.00     27.13 o
  -4  27   2      360.26      328.14     47.15 o
  -3  27   2      224.71      202.78     54.47 o
  -2  27   2       34.66        0.00     25.50 o
  -1  27   2      439.57      438.87     69.75 o
   0  27   2      392.36      416.29     68.80 o
   1  27   2      287.27      544.47     78.78 o
   2  27   2      118.71       89.33     44.67 o
   3  27   2       38.54       28.34     31.72 o
   4  27   2       18.77       62.12     48.16 o
  -4  28   2        0.44       29.41     30.13 o
  -3  28   2      211.15      167.59     45.12 o
  -2  28   2        8.05       48.37     38.19 o
  -1  28   2       23.06       39.74     39.24 o
   0  28   2       97.08       72.80     46.01 o
   1  28   2       98.45      101.03     72.11 o
   2  28   2      204.10      179.97     85.37 o
   3  28   2        9.53       12.26     36.58 o
  -4  29   2        2.45        0.00     31.94 o
  -3  29   2       12.66       21.44     32.56 o
  -2  29   2        1.69        1.54     64.22 o
  -1  29   2       76.88       48.79     41.46 o
   0  29   2        5.72        6.15     35.85 o
   1  29   2        2.21       36.85     44.96 o
   2  29   2      104.11       77.28     39.05 o
  -3  30   2       56.51      117.87     51.30 o
  -2  30   2      239.26      159.50     51.02 o
  -1  30   2      428.81      382.14     72.15 o
   0  30   2      146.12      158.45     66.03 o
   1  30   2        9.16        0.00     78.56 o
   2  30   2       92.58      103.76     48.95 o
  -3  31   2       38.82       12.27     45.42 o
  -2  31   2        0.41       23.62     39.19 o
  -1  31   2      295.05      234.00     61.95 o
   0  31   2      501.15      564.23     86.98 o
   1  31   2      560.18      700.09     91.67 o
  -2  32   2      372.79      271.08     93.83 o
  -1  32   2      477.45      491.38    106.27 o
   0  32   2      162.08      196.26     74.15 o
   1  32   2        0.04        0.00     45.19 o
  -7   1   3      123.21       80.45     28.29 o
  -6   1   3      116.47       94.39     18.16 o
  -5   1   3        1.41        6.48     11.81 o
  -4   1   3      586.62      517.24     33.39 o
  -3   1   3     7120.21     6690.75     92.58 o
  -2   1   3     1192.91     1032.90     21.95 o
  -1   1   3       43.04       41.57      7.26 o
   0   1   3      634.26      559.63     18.79 o
   1   1   3        1.53        0.00      6.58 o
   2   1   3     1298.18     1236.12     35.31 o
   3   1   3      256.66      249.46     22.00 o
   4   1   3      761.10      860.63     40.18 o
   5   1   3      191.49      166.69     22.87 o
   6   1   3       72.90       68.77     22.42 o
   7   1   3       14.79        0.00     34.60 o
  -7   2   3      160.40      138.86     32.46 o
  -6   2   3     1406.12     1397.21    110.29 o
  -5   2   3      283.74      287.29     26.46 o
  -4   2   3       45.53       36.39     11.37 o
  -3   2   3       55.16       49.76      9.70 o
  -2   2   3     2335.18     2164.39     49.78 o
  -1   2   3    13035.30    12832.63    145.58 o
   0   2   3      219.34      260.26     14.09 o
   1   2   3       77.33       92.02     11.75 o
   2   2   3     4107.48     4145.73     69.15 o
   3   2   3     1180.09     1251.42     54.57 o
   4   2   3      146.18      175.54     40.52 o
   5   2   3      338.06      347.96     30.91 o
   6   2   3     1339.29     1428.76     73.13 o
   7   2   3      166.93      165.08     43.05 o
  -8   3   3      256.71      321.14     96.37 o
  -7   3   3        2.22        0.00     23.36 o
  -6   3   3      389.49      365.76     55.22 o
  -5   3   3     2762.53     2803.50     69.12 o
  -4   3   3     2674.04     2785.60     65.16 o
  -3   3   3     4649.53     4582.46     80.52 o
  -2   3   3      147.70      145.63     11.05 o
  -1   3   3     4857.69     4540.37     57.30 o
   0   3   3       61.46       88.41     10.47 o
   1   3   3     2007.22     1933.96     42.26 o
   2   3   3     4259.21     4227.95     70.28 o
   3   3   3     1491.83     1556.01     46.93 o
   4   3   3     2079.72     2290.61     59.28 o
   5   3   3      775.58      819.53     44.06 o
   6   3   3       97.75      119.68     29.59 o
   7   3   3       42.47       32.65     30.69 o
  -8   4   3      156.18      223.46     64.45 o
  -7   4   3      690.68      757.57     68.13 o
  -6   4   3      849.47      835.81     61.18 o
  -5   4   3      254.76      319.78     31.86 o
  -4   4   3     1004.16      992.21     32.44 o
  -3   4   3     2471.88     2529.45     45.47 o
  -2   4   3    11243.84    11126.32    129.89 o
  -1   4   3      656.20      649.41     18.52 o
   0   4   3     2521.76     2583.76     47.72 o
   1   4   3     4883.86     4772.19     69.43 o
   2   4   3     2530.62     2615.72     53.30 o
   3   4   3       12.51        7.86      9.07 o
   4   4   3      319.70      313.72     27.69 o
   5   4   3      272.75      273.09     30.36 o
   6   4   3      490.42      596.22    104.04 o
   7   4   3      159.08       53.88     44.24 o
  -8   5   3       56.08       39.05     48.01 o
  -7   5   3       78.68      109.47     35.66 o
  -6   5   3      355.19      408.96     48.25 o
  -5   5   3     1535.82     1610.51     61.25 o
  -4   5   3      804.86      698.84     28.76 o
  -3   5   3      631.02      598.44     23.18 o
  -2   5   3     3296.51     3289.67    113.42 o
  -1   5   3       27.53       51.03      8.08 o
   0   5   3     1433.79     1496.11     42.25 o
   1   5   3      390.82      383.88     22.42 o
   2   5   3     1225.50     1185.79     35.66 o
   3   5   3     2780.58     2909.25     62.03 o
   4   5   3       20.52       37.69     14.05 o
   5   5   3      367.08      482.43     40.62 o
   6   5   3      191.02       77.47     31.47 o
   7   5   3       11.30        9.92     38.74 o
  -8   6   3        7.92        0.00     41.20 o
  -7   6   3      131.86       63.58     38.08 o
  -6   6   3        6.01       15.61     24.13 o
  -5   6   3       14.15       23.22     15.27 o
  -4   6   3      321.20      305.08     26.22 o
  -3   6   3      598.34      544.60     22.10 o
  -2   6   3     2474.32     2293.31     41.92 o
  -1   6   3      116.83       99.02     10.04 o
   0   6   3     3443.38     3553.89     54.81 o
   1   6   3      136.82      143.35     14.33 o
   2   6   3      272.29      305.71     21.25 o
   3   6   3        7.72        7.16     10.27 o
   4   6   3      175.21      169.92     22.12 o
   5   6   3       54.98       26.50     27.07 o
   6   6   3      109.20       84.82     30.37 o
   7   6   3        2.65        4.83     36.10 o
  -8   7   3       36.25       90.15     51.57 o
  -7   7   3       16.22       18.46     29.89 o
  -6   7   3       20.93       28.47     20.69 o
  -5   7   3      279.77      284.85     36.10 o
  -4   7   3       57.72       52.67     11.95 o
  -3   7   3       29.89       19.30      8.29 o
  -2   7   3      390.65      428.30     17.99 o
  -1   7   3     4067.33     3833.67     68.52 o
   0   7   3       30.26       33.38      9.36 o
   1   7   3       81.34      103.62     13.80 o
   2   7   3      358.28      315.44     24.35 o
   3   7   3        9.49       12.55     10.51 o
   4   7   3      777.50      778.27     38.83 o
   5   7   3       91.02       58.39     21.46 o
   6   7   3       12.98        2.71     24.63 o
   7   7   3       16.68        7.87     47.14 o
  -8   8   3      116.99       84.01     50.83 o
  -7   8   3      118.83      148.65     44.08 o
  -6   8   3      330.79      353.37     69.15 o
  -5   8   3     1036.88     1070.89     53.00 o
  -4   8   3      613.02      645.31     31.04 o
  -3   8   3       52.60       39.83     10.86 o
  -2   8   3     1123.96     1082.46     30.51 o
  -1   8   3     3195.76     3041.61     54.45 o
   0   8   3     2887.93     3036.63     51.81 o
   1   8   3     1958.64     1778.63     40.82 o
   2   8   3        5.51       21.17     10.98 o
   3   8   3      392.01      461.12     41.77 o
   4   8   3        4.02        0.00     12.56 o
   5   8   3      518.85      526.77     47.60 o
   6   8   3      122.13       70.71     36.77 o
  -8   9   3       95.91       87.73     48.81 o
  -7   9   3       56.22       48.63     33.48 o
  -6   9   3       27.40       20.52     19.81 o
  -5   9   3     1685.56     1820.15     98.64 o
  -4   9   3     2663.13     2701.48     61.72 o
  -3   9   3     1027.10     1135.27     29.56 o
  -2   9   3     9520.41     9520.75    110.52 o
  -1   9   3     3337.67     3210.25     52.67 o
   0   9   3      658.60      660.47     25.35 o
   1   9   3     2274.66     2071.84     49.06 o
   2   9   3     1795.52     1875.37     54.90 o
   3   9   3      952.63     1038.12     42.90 o
   4   9   3      745.33      728.65     49.85 o
   5   9   3      259.71      167.82     30.69 o
   6   9   3      108.68       94.44     30.78 o
  -8  10   3      107.72      159.69     56.42 o
  -7  10   3      407.92      416.51     96.21 o
  -6  10   3      650.36      620.63     48.65 o
  -5  10   3     1630.18     1717.19    112.79 o
  -4  10   3     1575.94     1712.57     58.41 o
  -3  10   3      379.21      423.72     18.56 o
  -2  10   3     6217.24     6333.44     90.45 o
  -1  10   3     2003.55     1802.82     50.72 o
   0  10   3     3490.07     3309.98     56.84 o
   1  10   3     2452.89     2580.99     51.92 o
   2  10   3     1310.07     1470.98     46.18 o
   3  10   3      226.18      222.82     21.55 o
   4  10   3      635.61      690.70     43.41 o
   5  10   3      706.60      677.43     90.50 o
   6  10   3       47.12        6.45     28.09 o
  -8  11   3       21.04        0.61     43.55 o
  -7  11   3      161.20      206.15     46.84 o
  -6  11   3       40.90       33.25     20.92 o
  -5  11   3     1053.93     1068.36     94.85 o
  -4  11   3     2391.58     2540.60    109.56 o
  -3  11   3      236.82      239.15     20.66 o
  -2  11   3     3036.78     2807.31     53.99 o
  -1  11   3     1274.06     1324.01     33.52 o
   0  11   3      672.68      637.62     26.23 o
   1  11   3     1615.72     1632.90     41.04 o
   2  11   3      904.19      884.41     34.36 o
   3  11   3     1395.09     1471.43     74.15 o
   4  11   3      445.28      476.26     43.92 o
   5  11   3      219.51      214.51     33.42 o
   6  11   3       30.60        0.00     20.90 o
  -8  12   3       34.58       17.05     39.59 o
  -7  12   3      122.67       95.76     38.65 o
  -6  12   3      153.70      161.94     30.36 o
  -5  12   3      153.26      138.16     26.58 o
  -4  12   3       19.26        3.78     15.55 o
  -3  12   3        0.09       14.13     13.31 o
  -2  12   3        0.71        2.90      9.61 o
  -1  12   3       12.61       32.67      9.88 o
   0  12   3     1525.15     1564.93     39.26 o
   1  12   3       27.52       16.19      9.95 o
   2  12   3       75.23       57.88     17.14 o
   3  12   3      345.09      394.82     33.36 o
   4  12   3      117.16       90.16     24.70 o
   5  12   3      555.56      621.64     86.37 o
   6  12   3       42.67       44.35     26.01 o
  -7  13   3       13.33        0.00     32.83 o
  -6  13   3       76.08       49.27     24.80 o
  -5  13   3       68.60       42.65     20.61 o
  -4  13   3      413.62      367.88     35.56 o
  -3  13   3      124.82      136.98     21.32 o
  -2  13   3      162.19      166.13     14.33 o
  -1  13   3      138.79      158.40     15.79 o
   0  13   3      466.28      473.95     25.01 o
   1  13   3      198.18      173.65     25.70 o
   2  13   3      682.90      654.39     31.40 o
   3  13   3        0.62       12.42     15.31 o
   4  13   3       17.31        3.94     19.73 o
   5  13   3      180.79      235.18     37.44 o
   6  13   3       16.94       18.30     21.05 o
  -7  14   3      197.77      129.67     41.68 o
  -6  14   3      121.29      118.87     30.70 o
  -5  14   3      157.26      119.90     24.74 o
  -4  14   3       55.39       62.12     19.93 o
  -3  14   3       58.75       50.65     17.63 o
  -2  14   3     1164.65     1015.44     37.74 o
  -1  14   3     2878.50     2889.82     55.43 o
   0  14   3     2715.57     2551.28     90.19 o
   1  14   3     1288.86     1288.72     46.40 o
   2  14   3      350.18      286.30     28.34 o
   3  14   3       65.88       90.64     23.57 o
   4  14   3       62.83       37.90     22.74 o
   5  14   3      778.87      782.27     81.45 o
   6  14   3      238.33      246.10     48.37 o
  -7  15   3        0.27        0.00     30.78 o
  -6  15   3       44.58       15.36     22.34 o
  -5  15   3      454.51      498.26     44.45 o
  -4  15   3     1789.10     1833.71     66.77 o
  -3  15   3      658.44      611.21     41.24 o
  -2  15   3     6592.26     6067.85    118.42 o
  -1  15   3       49.00       29.56     12.05 o
   0  15   3       53.15       44.13     11.66 o
   1  15   3      310.12      340.25     24.24 o
   2  15   3     6263.93     6200.14    114.01 o
   3  15   3     4910.17     5150.74    145.36 o
   4  15   3      510.15      531.33     49.28 o
   5  15   3      342.30      375.69     46.86 o
   6  15   3       49.87       31.91     23.99 o
  -7  16   3       86.04       85.76     40.49 o
  -6  16   3       85.85       30.49     24.75 o
  -5  16   3     1610.30     1682.42    105.58 o
  -4  16   3      127.29      138.01     25.04 o
  -3  16   3      247.47      257.23     31.01 o
  -2  16   3     1020.94     1159.77     52.16 o
  -1  16   3     6325.79     5905.38     89.08 o
   0  16   3     7466.74     7329.25    128.72 o
   1  16   3     3670.87     3800.76     71.30 o
   2  16   3      672.57      751.15     42.44 o
   3  16   3       12.25       40.71     20.71 o
   4  16   3      822.97      740.40     56.98 o
   5  16   3     2667.25     2845.12    144.25 o
  -7  17   3        1.05       14.16     36.93 o
  -6  17   3        6.09        6.48     22.79 o
  -5  17   3      167.79      148.09     29.44 o
  -4  17   3     1238.96     1299.45     62.53 o
  -3  17   3     1077.77     1009.69     53.27 o
  -2  17   3     3202.59     3065.81     82.58 o
  -1  17   3      396.35      349.95     24.43 o
   0  17   3       22.79       23.36     12.40 o
   1  17   3     1911.69     1753.03     66.81 o
   2  17   3     6100.20     6085.53    133.17 o
   3  17   3     2594.10     2725.88    105.28 o
   4  17   3       56.12       71.09     26.53 o
   5  17   3       38.84       64.72     29.24 o
  -7  18   3       11.51       19.86     39.12 o
  -6  18   3       38.81       61.93     27.88 o
  -5  18   3      218.02      183.84     33.49 o
  -4  18   3      182.97      234.51     32.27 o
  -3  18   3      133.21      106.91     23.44 o
  -2  18   3       37.58       55.03     20.93 o
  -1  18   3     6662.67     6628.62    129.13 o
   0  18   3      824.07      938.90     53.07 o
   1  18   3      461.77      387.17     36.45 o
   2  18   3        4.41       15.24     20.31 o
   3  18   3      700.45      638.23     52.61 o
   4  18   3        1.06        0.00     19.72 o
   5  18   3       11.98        8.42     26.80 o
  -7  19   3       21.10       27.71     82.63 o
  -6  19   3       16.50        0.00     41.56 o
  -5  19   3       14.25       12.60     20.52 o
  -4  19   3       92.31       82.81     24.70 o
  -3  19   3      164.37      174.76     27.63 o
  -2  19   3      150.60      104.03     31.55 o
  -1  19   3      127.34      123.47     23.60 o
   0  19   3      750.40      735.95     34.89 o
   1  19   3     1208.87     1274.33     60.85 o
   2  19   3      140.60      200.30     30.18 o
   3  19   3     1109.50     1054.21     71.06 o
   4  19   3      500.76      479.88     69.01 o
   5  19   3       62.55       45.65     29.63 o
  -6  20   3      104.93       71.49     36.03 o
  -5  20   3       37.39        0.00     22.25 o
  -4  20   3      710.00      827.54     56.94 o
  -3  20   3       90.91      117.40     25.26 o
  -2  20   3       48.53       34.08     21.92 o
  -1  20   3       40.21       39.36     18.45 o
   0  20   3     4571.29     4619.44    108.30 o
   1  20   3     1081.08      977.41     55.88 o
   2  20   3      131.05      144.31     28.89 o
   3  20   3       60.43        0.00     21.87 o
   4  20   3        0.20        7.10     22.84 o
   5  20   3       50.33       17.62     26.52 o
  -6  21   3      105.57      120.63     41.43 o
  -5  21   3       88.66       66.04     26.00 o
  -4  21   3      138.12      100.36     44.63 o
  -3  21   3     1688.09     1688.86     73.43 o
  -2  21   3     3212.17     3107.98    103.21 o
  -1  21   3     3414.60     3667.79    105.40 o
   0  21   3       11.99       21.30     21.40 o
   1  21   3     5264.81     5539.72    149.62 o
   2  21   3      481.58      555.19     49.96 o
   3  21   3       40.90       53.94     27.46 o
   4  21   3      255.47      253.61     74.32 o
   5  21   3      209.33      163.25     36.86 o
  -6  22   3      205.38      138.95     39.94 o
  -5  22   3      528.42      660.98     59.40 o
  -4  22   3     1599.19     1726.81     83.67 o
  -3  22   3       75.55       58.07     23.82 o
  -2  22   3     3211.95     3204.77     93.45 o
  -1  22   3     3004.35     2827.76     84.75 o
   0  22   3      352.49      395.05     72.65 o
   1  22   3     1276.33     1221.23     94.59 o
   2  22   3     1687.53     1800.97    145.32 o
   3  22   3      167.95      120.97     32.81 o
   4  22   3      694.41      548.51     67.40 o
   5  22   3       32.98        0.00     59.95 o
  -6  23   3       42.80       86.54     37.32 o
  -5  23   3      134.90       64.44     29.98 o
  -4  23   3      851.88      850.58     60.84 o
  -3  23   3     2951.32     3229.37     99.68 o
  -2  23   3       33.62       42.65     22.55 o
  -1  23   3      253.21      202.96     36.20 o
   0  23   3      609.61      782.79     78.88 o
   1  23   3      380.18      397.62     77.66 o
   2  23   3     1175.11     1254.01     83.87 o
   3  23   3      859.66      751.76     61.13 o
   4  23   3      366.37      383.39     49.87 o
  -5  24   3      227.68      158.24     42.69 o
  -4  24   3        0.11        0.00     22.21 o
  -3  24   3      104.58       96.89     28.26 o
  -2  24   3        1.60        0.00     20.33 o
  -1  24   3       24.97       59.07     35.47 o
   0  24   3      551.84      488.98     69.04 o
   1  24   3      655.57      671.96     79.33 o
   2  24   3       54.97       60.89     27.92 o
   3  24   3        2.89       28.77     28.15 o
   4  24   3       27.26       71.12     33.01 o
  -5  25   3       11.51       25.86     33.56 o
  -4  25   3      156.56      186.49     44.34 o
  -3  25   3        1.47        0.00     20.35 o
  -2  25   3       57.16       88.68     32.54 o
  -1  25   3      200.72      231.78     52.50 o
   0  25   3        0.88       14.89     31.07 o
   1  25   3        5.47       44.54     33.65 o
   2  25   3        1.79        6.35     23.96 o
   3  25   3       38.42       21.45     30.30 o
   4  25   3       13.12       58.44     39.75 o
  -5  26   3      338.38      313.02     60.37 o
  -4  26   3      270.17      231.58     41.35 o
  -3  26   3      281.46      258.85     41.75 o
  -2  26   3        0.92        0.00     25.12 o
  -1  26   3      263.00      301.86     58.72 o
   0  26   3      389.17      319.29     63.23 o
   1  26   3      184.91      117.73     49.05 o
   2  26   3       90.92      109.70     99.37 o
   3  26   3        0.32        3.83     28.00 o
  -4  27   3      164.27      137.47     36.39 o
  -3  27   3      280.60      289.08     43.35 o
  -2  27   3      293.38      331.73     63.09 o
  -1  27   3      273.67      323.46    149.45 o
   0  27   3       13.55       38.03     49.04 o
   1  27   3      396.85      429.20    109.44 o
   2  27   3      471.09      295.35     68.45 o
   3  27   3      676.91      841.55     83.08 o
  -4  28   3       48.45       33.25     31.27 o
  -3  28   3        0.58        2.13     55.09 o
  -2  28   3      594.00      734.29     90.26 o
  -1  28   3     1865.68     2038.28    132.90 o
   0  28   3      568.89      531.20     82.58 o
   1  28   3      527.94      648.40     88.28 o
   2  28   3      598.77      471.06     82.78 o
   3  28   3        0.40       36.14     63.01 o
  -4  29   3      367.43      369.06     51.21 o
  -3  29   3      740.86      709.24     89.31 o
  -2  29   3      250.70      254.64     65.92 o
  -1  29   3      196.64      185.77     54.86 o
   0  29   3        9.17        0.00     34.80 o
   1  29   3      411.36      377.47    111.87 o
   2  29   3      830.96      888.13    213.14 o
  -3  30   3        3.10       24.32     42.98 o
  -2  30   3      122.35      139.78     48.92 o
  -1  30   3      595.74      749.50     94.04 o
   0  30   3      599.29      621.31     87.78 o
   1  30   3      146.44      179.06     60.61 o
   2  30   3       21.34        0.00     56.95 o
  -2  31   3       24.99        0.95     41.38 o
  -1  31   3        3.93       23.71     44.19 o
   0  31   3       23.42        0.00     53.84 o
   1  31   3       28.85       99.60     58.37 o
  -1  32   3       53.11       89.53     57.35 o
  -7   0   4       29.28       59.33     57.63 o
  -6   0   4       60.45       73.16     31.94 o
  -5   0   4     1827.53     1938.87     70.23 o
  -4   0   4     3911.34     4325.99     99.34 o
  -3   0   4     2083.75     2066.28     55.47 o
  -2   0   4     2348.61     2507.21     84.64 o
  -1   0   4       97.44      118.69     13.99 o
   0   0   4     6235.28     5982.07    112.60 o
   1   0   4     5437.05     5509.99    114.87 o
   2   0   4    10590.27    10355.76    246.63 o
   3   0   4     1617.30     1618.37     69.88 o
   4   0   4        3.36       13.83     16.69 o
   5   0   4      115.29      153.68     36.03 o
   6   0   4       49.26        9.94     39.46 o
  -7   1   4      334.30      498.42     64.69 o
  -6   1   4        1.40       20.34     19.70 o
  -5   1   4        5.17        2.95     12.08 o
  -4   1   4       19.38       31.10     12.32 o
  -3   1   4     2632.53     2752.65     46.59 o
  -2   1   4     7973.74     8146.49    105.53 o
  -1   1   4     8244.95     8682.80    111.77 o
   0   1   4      919.42      959.17     31.95 o
   1   1   4      805.87      840.85     30.70 o
   2   1   4      506.60      504.35     28.29 o
   3   1   4     1165.96     1249.72     58.66 o
   4   1   4     1408.47     1508.04     55.50 o
   5   1   4     1045.94     1130.94     63.65 o
   6   1   4      340.12      460.55     53.77 o
  -7   2   4       94.06      209.87     51.59 o
  -6   2   4     1625.78     1753.21    184.24 o
  -5   2   4      237.25      242.00     30.02 o
  -4   2   4      123.47      111.48     16.17 o
  -3   2   4      198.84      223.47     15.05 o
  -2   2   4      661.83      588.07     45.81 o
  -1   2   4      187.18      214.76     17.16 o
   0   2   4     4327.95     4404.14     64.71 o
   1   2   4     1758.11     1676.68     40.73 o
   2   2   4     2390.73     2319.60     53.72 o
   3   2   4      997.01     1154.97     43.65 o
   4   2   4      287.30      338.50     30.75 o
   5   2   4        0.02        0.00     15.09 o
   6   2   4       53.32       62.68     34.21 o
  -8   3   4       10.09        0.00     62.72 o
  -7   3   4      155.74      262.13     91.51 o
  -6   3   4       52.62       46.28     27.00 o
  -5   3   4      503.94      513.38     40.40 o
  -4   3   4      566.34      635.48     27.06 o
  -3   3   4      631.31      625.99     22.43 o
  -2   3   4        0.41        5.89      7.53 o
  -1   3   4      537.59      544.32     18.48 o
   0   3   4     1231.15     1200.44     31.04 o
   1   3   4     1037.22     1072.81     32.84 o
   2   3   4        4.61        7.06     10.43 o
   3   3   4      690.30      725.55     53.87 o
   4   3   4       55.50       76.03     17.57 o
   5   3   4      237.09      275.49     35.28 o
   6   3   4      154.60      113.98     33.31 o
  -8   4   4       15.63       90.21     70.98 o
  -7   4   4      158.74      255.53     55.37 o
  -6   4   4      302.40      415.50     80.42 o
  -5   4   4       45.00       22.99     15.44 o
  -4   4   4     1239.77     1339.57     40.41 o
  -3   4   4     4503.43     4870.34     69.83 o
  -2   4   4     7149.07     7494.27    102.54 o
  -1   4   4      361.13      263.29     14.78 o
   0   4   4       31.82       30.67      9.16 o
   1   4   4        2.20        6.61      8.73 o
   2   4   4     2447.72     2515.62     56.37 o
   3   4   4      890.39     1046.79     55.80 o
   4   4   4      156.15      129.19     21.55 o
   5   4   4      517.40      658.61     47.11 o
   6   4   4        0.23       10.39     23.11 o
  -8   5   4      109.52      154.67     69.03 o
  -7   5   4       88.93      110.01     46.07 o
  -6   5   4      615.10      544.55     52.07 o
  -5   5   4      207.91      261.98     40.62 o
  -4   5   4     1344.21     1316.42     45.88 o
  -3   5   4       80.39       63.24     17.37 o
  -2   5   4      343.30      323.87     15.42 o
  -1   5   4     1393.97     1425.11     31.61 o
   0   5   4    14533.12    14465.03    158.44 o
   1   5   4     5377.21     5396.57     90.24 o
   2   5   4      677.04      746.07     33.13 o
   3   5   4     1321.27     1359.83     46.25 o
   4   5   4      139.77      188.73     24.94 o
   5   5   4      274.06      328.98     42.14 o
   6   5   4      106.08       85.15     32.90 o
  -8   6   4        8.18        0.00     43.56 o
  -7   6   4      120.66       83.17     49.52 o
  -6   6   4     1142.78     1121.16    140.24 o
  -5   6   4     3058.98     3372.59     94.57 o
  -4   6   4     2045.11     2269.38     49.15 o
  -3   6   4     1603.18     1518.40     37.29 o
  -2   6   4       92.45       63.30      9.72 o
  -1   6   4     3041.13     3179.50     52.23 o
   0   6   4     1002.52     1005.57     44.75 o
   1   6   4    13212.22    13415.10    157.24 o
   2   6   4     1083.74     1129.49     39.89 o
   3   6   4       19.48        0.00     10.37 o
   4   6   4      862.19      931.29     44.60 o
   5   6   4        2.86        1.11     17.68 o
   6   6   4       29.88       32.42     27.53 o
  -8   7   4      336.06      369.06     72.94 o
  -7   7   4      308.75      468.08     73.25 o
  -6   7   4      757.12      648.16     74.14 o
  -5   7   4      137.64      139.62     24.65 o
  -4   7   4       17.11       19.12     10.63 o
  -3   7   4     4153.06     4242.73     69.45 o
  -2   7   4    25429.58    25397.53    274.29 o
  -1   7   4     3992.51     3977.81     61.67 o
   0   7   4     2945.61     3235.21     69.65 o
   1   7   4       49.42       27.42     11.38 o
   2   7   4     1602.44     1632.04     49.67 o
   3   7   4       60.97       49.30     14.69 o
   4   7   4      825.74      804.45     41.86 o
   5   7   4      312.49      301.30     37.20 o
   6   7   4      154.36      145.60     32.69 o
  -8   8   4        9.30       38.92     48.66 o
  -7   8   4       12.95       30.65     37.79 o
  -6   8   4     1096.23     1241.91     96.75 o
  -5   8   4     1651.51     1676.71     61.92 o
  -4   8   4     2422.68     2514.69     59.17 o
  -3   8   4     3525.95     3819.91     65.50 o
  -2   8   4        7.77       13.15      8.37 o
  -1   8   4     6420.80     7127.60     92.83 o
   0   8   4     1420.65     1486.90     55.06 o
   1   8   4      321.02      241.38     20.30 o
   2   8   4      548.63      648.42     32.60 o
   3   8   4      327.47      351.41     27.74 o
   4   8   4      248.52      283.54     32.83 o
   5   8   4       58.02       37.87     23.57 o
   6   8   4       26.92       17.11     20.75 o
  -8   9   4        8.06       27.19     45.31 o
  -7   9   4       79.56       79.65     43.86 o
  -6   9   4      754.04      658.05    138.93 o
  -5   9   4       46.42       49.17     18.17 o
  -4   9   4      206.39      223.93     25.83 o
  -3   9   4     5120.51     5110.47     75.35 o
  -2   9   4       33.00       46.16     10.85 o
  -1   9   4      650.37      642.17     51.75 o
   0   9   4     1273.73     1145.97     34.33 o
   1   9   4       11.41       17.01     10.69 o
   2   9   4     1636.76     1577.97     45.69 o
   3   9   4       56.11       59.34     15.50 o
   4   9   4      225.18      197.17     32.18 o
   5   9   4       24.93       17.01     23.86 o
   6   9   4       45.11       24.54     21.69 o
  -8  10   4        1.29        0.00     42.96 o
  -7  10   4      183.27      168.82     52.12 o
  -6  10   4      246.14      241.42     41.70 o
  -5  10   4       44.86       41.14     29.81 o
  -4  10   4     1075.93     1052.94     54.81 o
  -3  10   4       14.46       40.33     10.48 o
  -2  10   4      494.89      563.27     26.34 o
  -1  10   4      191.66      185.96     16.71 o
   0  10   4      198.98      172.01     16.92 o
   1  10   4      438.59      375.55     24.90 o
   2  10   4      137.40      128.46     17.56 o
   3  10   4      212.51      287.47     26.35 o
   4  10   4     1047.85     1083.20     56.51 o
   5  10   4       11.08        4.83     29.04 o
   6  10   4       56.75       46.10     28.18 o
  -8  11   4       46.90      185.47     60.53 o
  -7  11   4       45.13       22.85     38.12 o
  -6  11   4      129.44       88.96     40.89 o
  -5  11   4      470.86      461.35     55.61 o
  -4  11   4     1071.13     1076.94     57.09 o
  -3  11   4     1182.88     1209.84     45.70 o
  -2  11   4     1656.11     1744.01     43.46 o
  -1  11   4     3440.04     3394.36     60.51 o
   0  11   4       12.27       41.08     11.91 o
   1  11   4      141.00      107.33     15.84 o
   2  11   4       55.20       47.32     13.92 o
   3  11   4       83.19       94.40     21.16 o
   4  11   4      195.43      190.15     32.58 o
   5  11   4      832.65      800.05     84.08 o
   6  11   4      376.36      245.08     38.73 o
  -8  12   4        4.71        0.00     45.33 o
  -7  12   4       10.85        0.00     45.05 o
  -6  12   4      690.31      675.29     63.67 o
  -5  12   4     2888.16     3027.02    103.33 o
  -4  12   4     1858.28     1853.84     62.39 o
  -3  12   4      239.64      280.79     25.24 o
  -2  12   4      221.00      214.41     17.36 o
  -1  12   4       15.14       27.06     10.19 o
   0  12   4     1181.04     1119.14     36.37 o
   1  12   4     6444.21     6420.43     98.91 o
   2  12   4     2882.65     2821.53     63.46 o
   3  12   4      620.55      587.40     47.68 o
   4  12   4       47.70       28.00     20.86 o
   5  12   4       11.57        7.37     22.84 o
   6  12   4        0.46       25.16     28.04 o
  -7  13   4       24.43       86.57     43.62 o
  -6  13   4        5.20       70.21     32.66 o
  -5  13   4      165.04      148.88     35.30 o
  -4  13   4      561.08      652.32     42.51 o
  -3  13   4     2313.27     2272.82     67.06 o
  -2  13   4     1646.90     1483.05     38.75 o
  -1  13   4     6800.83     6459.36    110.77 o
   0  13   4     1393.50     1497.78     42.08 o
   1  13   4       30.31       35.32     14.09 o
   2  13   4      360.09      405.09     28.57 o
   3  13   4      182.15      155.33     43.56 o
   4  13   4     1316.57     1229.31     87.00 o
   5  13   4      957.55      940.89     92.63 o
  -7  14   4      960.58     1078.58    110.29 o
  -6  14   4      279.00      353.41     52.91 o
  -5  14   4       96.06       93.29     31.17 o
  -4  14   4     1072.94     1141.94     54.72 o
  -3  14   4      146.70      166.35     28.24 o
  -2  14   4      412.51      429.39     33.56 o
  -1  14   4     1154.37     1119.38     37.52 o
   0  14   4      965.05      925.84     36.21 o
   1  14   4     2450.99     2447.17     58.08 o
   2  14   4     2629.26     2596.28     96.28 o
   3  14   4      574.73      683.10     52.37 o
   4  14   4       26.39       51.55     25.93 o
   5  14   4      202.16      114.95     30.73 o
  -7  15   4      276.59      367.23     69.20 o
  -6  15   4       22.25       23.65     31.97 o
  -5  15   4      175.68      222.07     52.62 o
  -4  15   4      280.93      269.22     40.58 o
  -3  15   4       78.24       92.08     21.00 o
  -2  15   4      314.68      336.36     26.87 o
  -1  15   4     1734.40     1749.86     55.65 o
   0  15   4      104.54       70.99     18.36 o
   1  15   4      343.48      406.29     28.25 o
   2  15   4      271.71      279.57     30.10 o
   3  15   4       23.45       18.58     20.91 o
   4  15   4      327.43      341.57     62.64 o
   5  15   4        4.74        0.00     25.92 o
  -7  16   4      167.34      249.92     64.42 o
  -6  16   4      330.69      313.66     50.58 o
  -5  16   4     1170.43     1231.11     78.37 o
  -4  16   4      441.45      514.98     41.99 o
  -3  16   4     2110.53     2145.41     78.72 o
  -2  16   4      406.10      358.53     34.35 o
  -1  16   4       24.88       20.66     18.35 o
   0  16   4      121.19      119.82     18.26 o
   1  16   4        7.06        0.00     13.91 o
   2  16   4       26.92       16.68     16.92 o
   3  16   4      990.51      987.32     61.81 o
   4  16   4       23.21       19.17     25.46 o
   5  16   4      302.53      285.12     44.94 o
  -7  17   4       80.71      108.44     55.74 o
  -6  17   4       47.12       42.46     32.59 o
  -5  17   4      466.38      398.71     64.75 o
  -4  17   4       48.17       18.06     17.29 o
  -3  17   4      194.30      196.84     32.84 o
  -2  17   4       88.95       92.80     24.51 o
  -1  17   4     2157.94     2188.65     62.13 o
   0  17   4     1299.32     1270.97     44.36 o
   1  17   4     1232.94     1155.55     57.81 o
   2  17   4       11.57        0.00     19.41 o
   3  17   4     1488.57     1470.89     86.77 o
   4  17   4      605.84      634.03     82.88 o
   5  17   4       18.56       35.51     26.34 o
  -7  18   4       49.37       10.20     95.84 o
  -6  18   4      712.43      812.87    139.59 o
  -5  18   4     1113.16     1229.74     81.64 o
  -4  18   4      556.10      551.92     52.77 o
  -3  18   4        3.92        0.77     18.33 o
  -2  18   4      220.76      237.06     30.74 o
  -1  18   4      618.25      629.89     37.30 o
   0  18   4       44.97       39.55     15.00 o
   1  18   4     7166.38     7508.35    133.20 o
   2  18   4     2844.44     2868.24    107.55 o
   3  18   4       42.49       57.08     26.45 o
   4  18   4       47.65       26.35     23.88 o
   5  18   4      128.91       96.35     35.23 o
  -6  19   4      139.50       75.40     37.31 o
  -5  19   4       94.29      132.94     38.27 o
  -4  19   4       14.61       24.58     20.68 o
  -3  19   4     3945.74     3811.85    114.31 o
  -2  19   4     3599.79     3605.80     95.73 o
  -1  19   4      780.79      868.57     51.06 o
   0  19   4      695.35      930.38     52.65 o
   1  19   4        8.02       16.79     16.79 o
   2  19   4      178.10      194.46     42.11 o
   3  19   4        4.08        0.00     22.81 o
   4  19   4      352.82      309.86     44.95 o
   5  19   4      393.23      202.91     52.54 o
  -6  20   4      321.11      277.80    102.96 o
  -5  20   4     1044.25     1143.17    103.69 o
  -4  20   4      533.00      626.27     83.45 o
  -3  20   4     1685.44     1821.47     81.54 o
  -2  20   4      640.30      639.07     47.73 o
  -1  20   4     5804.46     5757.21    138.43 o
   0  20   4     2965.99     2919.38    102.56 o
   1  20   4      678.24      767.82     76.55 o
   2  20   4      115.41       95.02     27.98 o
   3  20   4     1079.20      832.51     63.07 o
   4  20   4      212.20      162.32     37.08 o
  -6  21   4       10.63       61.71     32.10 o
  -5  21   4      168.16      128.98     40.47 o
  -4  21   4        4.70        0.00     25.05 o
  -3  21   4     1740.78     1740.72     73.48 o
  -2  21   4     1621.44     1747.68     71.38 o
  -1  21   4       54.86       53.92     21.14 o
   0  21   4       29.73       48.74     23.38 o
   1  21   4       61.89       25.23     23.06 o
   2  21   4       56.06       38.07     24.83 o
   3  21   4       27.38       25.61     26.92 o
   4  21   4       18.27       15.41     36.32 o
  -6  22   4       11.92       10.41     30.03 o
  -5  22   4      114.17       78.74     36.32 o
  -4  22   4        0.45        0.00     25.06 o
  -3  22   4      713.36      852.74     57.55 o
  -2  22   4       19.30       23.33     19.75 o
  -1  22   4     1982.68     1917.35     96.44 o
   0  22   4       82.55       35.35     49.83 o
   1  22   4     1042.33     1062.54     63.57 o
   2  22   4      203.77      206.07     37.24 o
   3  22   4      225.09      175.88     36.69 o
   4  22   4        1.38        8.06     29.00 o
  -6  23   4       55.40       39.25     40.81 o
  -5  23   4      360.60      370.87    101.01 o
  -4  23   4        1.14       11.77     26.93 o
  -3  23   4     3369.96     3385.35    102.28 o
  -2  23   4     1064.80     1005.66    106.07 o
  -1  23   4       28.20        5.18     23.26 o
   0  23   4        1.67        0.00     29.68 o
   1  23   4      345.95      373.13     51.75 o
   2  23   4       51.70       33.49     26.97 o
   3  23   4      421.78      305.87     55.83 o
   4  23   4       15.73       22.32     35.44 o
  -5  24   4     2451.55     2637.58    210.49 o
  -4  24   4      780.21      825.76     73.83 o
  -3  24   4       29.66       50.01     26.43 o
  -2  24   4        0.71        9.17     21.85 o
  -1  24   4      230.96      230.95     43.25 o
   0  24   4      761.06      841.54    168.80 o
   1  24   4      241.42      192.52     53.06 o
   2  24   4      365.93      378.58     47.71 o
   3  24   4        6.98        0.00     28.87 o
  -5  25   4      307.80      404.59     59.64 o
  -4  25   4       52.45       71.55     35.50 o
  -3  25   4      329.19      472.72     51.42 o
  -2  25   4     1660.46     1693.84     93.11 o
  -1  25   4      777.53      755.55    134.52 o
   0  25   4      310.58      409.96     67.63 o
   1  25   4       56.93       32.16     50.22 o
   2  25   4        2.44       14.03     31.56 o
   3  25   4      268.78      218.82     81.55 o
  -5  26   4       56.64       42.52     34.49 o
  -4  26   4      155.13      191.82     55.00 o
  -3  26   4      274.08      300.52     50.52 o
  -2  26   4       68.21       38.88     32.32 o
  -1  26   4      124.70      225.31     54.14 o
   0  26   4      194.09      116.48     47.35 o
   1  26   4     1081.45     1124.74    105.44 o
   2  26   4     1356.64     1307.08    117.00 o
   3  26   4      261.38      202.91     47.65 o
  -4  27   4        1.04        0.00     34.74 o
  -3  27   4       62.76       62.83     53.53 o
  -2  27   4      200.73      212.70     55.00 o
  -1  27   4      757.12      838.74     90.23 o
   0  27   4      455.77      314.20     68.69 o
   1  27   4      226.86      172.56    168.57 o
   2  27   4        5.86       46.98     40.74 o
  -4  28   4        4.08       16.60     45.49 o
  -3  28   4      183.49      307.59     65.51 o
  -2  28   4       33.56       80.12     72.37 o
  -1  28   4       51.44       95.17     44.00 o
   0  28   4       31.41       14.70     39.00 o
   1  28   4       30.54        0.00     41.88 o
   2  28   4      144.94      184.80     58.40 o
  -3  29   4      124.00      110.91     68.21 o
  -2  29   4       69.27        9.83     43.32 o
  -1  29   4       24.35       70.04     46.14 o
   0  29   4       53.41       60.92     44.13 o
   1  29   4       16.02       25.16     61.28 o
  -3  30   4        7.69       66.12     57.63 o
  -2  30   4       20.32       44.92     50.45 o
  -1  30   4        0.18       75.64     53.17 o
   0  30   4      416.54      578.68     89.77 o
   1  30   4      478.81      581.98    119.73 o
  -1  31   4      414.82      210.74     92.25 o
  -7   1   5        5.86        0.00     31.39 o
  -6   1   5      270.25      216.62     36.07 o
  -5   1   5      189.81      205.96     34.20 o
  -4   1   5     1176.23     1360.72     54.19 o
  -3   1   5      632.48      642.58     36.83 o
  -2   1   5      315.86      469.88     31.23 o
  -1   1   5     1368.25     1295.63     36.60 o
   0   1   5     3126.29     2804.83     52.83 o
   1   1   5      390.43      423.79     29.29 o
   2   1   5       60.73       80.44     16.35 o
   3   1   5      219.49      270.82     26.93 o
   4   1   5        0.01       22.48     16.65 o
   5   1   5      155.64      118.85     25.93 o
   6   1   5       28.85       21.95     24.11 o
  -7   2   5       37.88       73.95     38.36 o
  -6   2   5      645.46      671.86     56.56 o
  -5   2   5      133.62      115.80     27.97 o
  -4   2   5     1611.92     1675.30     77.41 o
  -3   2   5     3738.72     3907.89     86.67 o
  -2   2   5    10844.46    10659.64    136.67 o
  -1   2   5     1132.24     1134.01     29.19 o
   0   2   5        1.21        4.42      8.72 o
   1   2   5      795.77      823.28     38.97 o
   2   2   5      157.64      165.50     20.22 o
   3   2   5     2214.91     2354.86     62.40 o
   4   2   5      299.81      325.13     31.44 o
   5   2   5      264.69      264.91     39.46 o
   6   2   5       37.02        6.44     24.26 o
  -8   3   5        1.25        0.00     64.70 o
  -7   3   5      314.89      361.33    121.83 o
  -6   3   5      874.75      953.74     64.71 o
  -5   3   5      709.60      819.18     48.01 o
  -4   3   5     2700.49     2749.72    101.51 o
  -3   3   5      586.53      659.89     37.05 o
  -2   3   5      931.07      693.11     27.51 o
  -1   3   5     1327.84     1336.26     48.70 o
   0   3   5     8199.36     8602.71    111.36 o
   1   3   5     5893.01     5898.19     91.31 o
   2   3   5     1480.79     1329.71     45.46 o
   3   3   5        2.71        1.32     13.57 o
   4   3   5      186.45      197.07     27.67 o
   5   3   5        7.79       40.23     21.73 o
   6   3   5       60.51       87.54     27.79 o
  -8   4   5      109.59      104.35     83.82 o
  -7   4   5      404.60      505.58     71.50 o
  -6   4   5       20.56        0.00     21.03 o
  -5   4   5      566.15      596.88     41.91 o
  -4   4   5      175.00      167.86     33.42 o
  -3   4   5     2879.68     2451.97     66.19 o
  -2   4   5     5687.65     5496.97     87.19 o
  -1   4   5     2713.07     2829.12     57.32 o
   0   4   5       84.50       97.68     14.16 o
   1   4   5     1586.88     1689.61     44.54 o
   2   4   5      257.28      290.34     30.07 o
   3   4   5     1447.96     1418.79     51.94 o
   4   4   5      664.71      721.96     43.44 o
   5   4   5      164.11      224.70     33.27 o
   6   4   5       48.46        4.09     21.25 o
  -8   5   5       14.72        0.00     39.64 o
  -7   5   5       11.53       21.76     34.69 o
  -6   5   5     1163.98     1247.69    135.68 o
  -5   5   5      832.62      819.99    116.22 o
  -4   5   5      110.50      106.79     23.48 o
  -3   5   5      121.64      134.67     17.17 o
  -2   5   5       44.80       32.50     12.20 o
  -1   5   5      487.80      541.48     23.01 o
   0   5   5     3437.01     3062.89     58.14 o
   1   5   5      468.64      449.10     30.31 o
   2   5   5      564.45      648.38     33.99 o
   3   5   5       77.44       52.49     18.61 o
   4   5   5      194.46      210.90     36.00 o
   5   5   5        4.73       35.60     23.27 o
   6   5   5       38.13       19.04     23.29 o
  -8   6   5       12.13       16.15     43.92 o
  -7   6   5       10.25       13.25     35.52 o
  -6   6   5       58.03       92.19     39.28 o
  -5   6   5       21.84       69.82     45.61 o
  -4   6   5      361.32      429.55     44.95 o
  -3   6   5     3559.51     3647.66     72.67 o
  -2   6   5      249.53      282.23     20.96 o
  -1   6   5      802.23     1037.77     31.09 o
   0   6   5      186.12      168.91     17.67 o
   1   6   5       50.87       67.34     13.84 o
   2   6   5        6.27        0.00     11.32 o
   3   6   5      110.24      136.62     21.86 o
   4   6   5       82.45       84.08     20.73 o
   5   6   5       20.54        0.00     19.03 o
   6   6   5       26.55       20.35     42.28 o
  -8   7   5       11.41        3.62     43.17 o
  -7   7   5      275.56      435.50     72.07 o
  -6   7   5       30.08        1.49     27.94 o
  -5   7   5      195.37      222.05     34.78 o
  -4   7   5      170.23      208.15     22.66 o
  -3   7   5       27.87       31.69     14.28 o
  -2   7   5      209.93      211.61     15.83 o
  -1   7   5       49.65       50.58     11.41 o
   0   7   5      271.42      268.06     23.78 o
   1   7   5     1675.72     1706.88     66.51 o
   2   7   5      202.08      230.69     23.54 o
   3   7   5        1.78        2.17     13.03 o
   4   7   5       60.66       40.93     19.07 o
   5   7   5       65.37       18.26     22.44 o
   6   7   5        3.37        0.00     35.52 o
  -8   8   5      275.37      410.83     88.54 o
  -7   8   5        7.40        0.00     35.51 o
  -6   8   5       10.49        0.00     55.96 o
  -5   8   5       13.71        6.89     38.23 o
  -4   8   5     1421.10     1465.62     46.65 o
  -3   8   5     2603.27     2810.22     68.80 o
  -2   8   5     3262.08     2953.68     53.21 o
  -1   8   5        4.33        3.72      8.95 o
   0   8   5      840.78      865.14     37.06 o
   1   8   5      340.91      469.73     41.27 o
   2   8   5      365.21      413.14     30.10 o
   3   8   5      317.88      326.83     32.73 o
   4   8   5      476.18      513.84     43.83 o
   5   8   5      382.74      446.26     49.24 o
  -8   9   5       62.96       71.56     48.55 o
  -7   9   5      365.20      239.04     80.03 o
  -6   9   5      709.37      752.37     82.07 o
  -5   9   5     3782.12     3946.37    151.78 o
  -4   9   5      318.10      290.85     29.86 o
  -3   9   5      556.23      630.23     31.69 o
  -2   9   5       40.24       45.03     11.08 o
  -1   9   5      848.82      911.31     32.32 o
   0   9   5     1349.59     1371.96     40.19 o
   1   9   5     2773.17     2637.04     59.89 o
   2   9   5     1381.25     1375.71     48.63 o
   3   9   5      235.08      199.00     32.84 o
   4   9   5       53.43       60.96     31.29 o
   5   9   5       53.03       33.56     32.61 o
  -8  10   5      172.97      218.25     67.76 o
  -7  10   5      224.61      249.49     62.60 o
  -6  10   5       11.10        0.00     28.67 o
  -5  10   5      485.14      454.16     79.69 o
  -4  10   5      788.17      751.11     80.16 o
  -3  10   5     2991.26     2943.51     64.08 o
  -2  10   5     3171.70     3082.38     57.44 o
  -1  10   5     1515.68     1552.10     57.57 o
   0  10   5       41.75       38.04     11.69 o
   1  10   5        5.34        9.60     11.46 o
   2  10   5      226.90      307.21     35.31 o
   3  10   5       11.13       13.70     17.73 o
   4  10   5     1110.28     1111.47     60.32 o
   5  10   5      485.31      561.81     76.43 o
  -8  11   5      107.21      119.56     82.46 o
  -7  11   5      134.12      155.41     53.41 o
  -6  11   5       56.63       43.21     38.13 o
  -5  11   5      794.51      896.07     83.17 o
  -4  11   5      422.49      399.93     61.70 o
  -3  11   5      139.10      147.50     23.41 o
  -2  11   5        1.40        0.00     10.80 o
  -1  11   5      898.39      795.06     36.74 o
   0  11   5      435.82      447.79     27.40 o
   1  11   5     1599.16     1740.33     49.32 o
   2  11   5      744.80      785.77     39.42 o
   3  11   5        0.91        9.12     16.44 o
   4  11   5        4.58        0.00     20.74 o
   5  11   5        3.33        5.62     25.70 o
  -8  12   5        4.74       74.37     66.91 o
  -7  12   5      304.39      318.96     68.43 o
  -6  12   5       28.85        0.00     33.31 o
  -5  12   5      196.22      172.07    124.12 o
  -4  12   5       51.31       29.93     25.66 o
  -3  12   5      321.90      379.98     32.21 o
  -2  12   5       53.63       51.72     19.21 o
  -1  12   5     1357.13     1196.54     38.63 o
   0  12   5      307.97      287.55     24.01 o
   1  12   5       15.03        0.00     11.83 o
   2  12   5      384.25      382.67     29.11 o
   3  12   5       25.46       19.28     18.49 o
   4  12   5       10.24        0.00     19.48 o
   5  12   5        3.05        0.57     26.06 o
  -7  13   5       37.30        0.00     38.57 o
  -6  13   5       50.33       29.85     33.99 o
  -5  13   5      208.68      233.17    112.47 o
  -4  13   5       32.82       37.05     26.46 o
  -3  13   5      934.58      998.73     60.30 o
  -2  13   5      180.11      186.05     20.22 o
  -1  13   5       36.04       43.73     13.47 o
   0  13   5       60.12       74.64     15.15 o
   1  13   5      163.56      159.52     21.25 o
   2  13   5        7.80        3.98     16.36 o
   3  13   5        4.74        0.00     18.15 o
   4  13   5       44.01       68.18     26.93 o
   5  13   5        6.80       23.65     22.75 o
  -7  14   5       33.94       33.93     48.27 o
  -6  14   5       19.73       17.63     31.08 o
  -5  14   5       24.91       18.25     30.13 o
  -4  14   5      120.68       15.06     57.43 o
  -3  14   5     1932.79     1888.18     99.45 o
  -2  14   5      268.58      244.05     24.77 o
  -1  14   5       22.42       13.33     11.86 o
   0  14   5       25.70       18.24     13.07 o
   1  14   5       15.95       19.87     13.87 o
   2  14   5      138.46      113.02     23.22 o
   3  14   5      119.76      126.64     31.10 o
   4  14   5      668.29      649.94     57.61 o
   5  14   5      113.37      104.07     52.06 o
  -7  15   5       74.45      138.24     53.06 o
  -6  15   5       11.93       13.12     34.57 o
  -5  15   5      126.86      105.37     31.78 o
  -4  15   5       33.05       12.74     23.91 o
  -3  15   5      109.93       87.46     35.10 o
  -2  15   5       41.45       39.15     14.75 o
  -1  15   5     1756.87     1652.05     62.36 o
   0  15   5     1534.47     1559.98     48.58 o
   1  15   5     1117.23     1112.46     50.02 o
   2  15   5     1151.25     1077.43     60.48 o
   3  15   5      177.31      170.55     33.46 o
   4  15   5       14.58       12.25     31.81 o
   5  15   5       11.39        0.00     19.56 o
  -7  16   5      174.41      279.40     63.80 o
  -6  16   5     1023.82     1136.56    107.89 o
  -5  16   5       16.55        0.00     25.32 o
  -4  16   5       14.44        5.18     22.28 o
  -3  16   5     1982.03     1967.76     81.77 o
  -2  16   5      478.55      502.97     39.38 o
  -1  16   5      654.72      717.73     38.51 o
   0  16   5      433.20      401.71     39.96 o
   1  16   5       27.48       45.53     22.05 o
   2  16   5      870.73      868.87     52.02 o
   3  16   5      161.10      122.24     31.40 o
   4  16   5      958.21      934.59     82.15 o
   5  16   5      445.27      419.94    100.62 o
  -7  17   5      300.73      333.21     99.80 o
  -6  17   5     1240.97     1145.10    108.20 o
  -5  17   5        4.25       73.72     29.53 o
  -4  17   5      719.50      769.59    105.68 o
  -3  17   5       95.58      134.65     35.09 o
  -2  17   5       80.71       85.94     22.20 o
  -1  17   5        9.58        2.40     14.00 o
   0  17   5     1104.47     1168.83     45.52 o
   1  17   5     1733.08     1715.19     66.01 o
   2  17   5      367.23      427.74     44.73 o
   3  17   5      155.49      166.56     34.65 o
   4  17   5       12.38       50.40     29.92 o
  -6  18   5       47.29       43.21     39.79 o
  -5  18   5      196.42      155.30     39.73 o
  -4  18   5     1735.70     1659.09     88.49 o
  -3  18   5        2.02       27.65     22.11 o
  -2  18   5      144.25      147.87     27.15 o
  -1  18   5       19.08       39.01     16.98 o
   0  18   5        4.07       15.33     14.65 o
   1  18   5      133.26      168.88     26.79 o
   2  18   5       14.83       13.31     22.11 o
   3  18   5      485.78      452.94     49.40 o
   4  18   5      225.48      242.11     42.01 o
  -6  19   5       95.54       73.08     41.17 o
  -5  19   5        0.20        0.00     24.46 o
  -4  19   5      848.10      909.19     71.77 o
  -3  19   5      801.76      914.06     67.17 o
  -2  19   5     2831.69     2882.65     86.44 o
  -1  19   5      621.54      695.61     58.49 o
   0  19   5      346.19      371.28     35.19 o
   1  19   5      340.73      294.20     33.53 o
   2  19   5      122.56      105.62     29.61 o
   3  19   5       47.24       51.46     28.87 o
   4  19   5       65.10       93.20     32.57 o
  -6  20   5        5.81       10.08     31.26 o
  -5  20   5      109.89      101.85     35.94 o
  -4  20   5      294.00      218.70     57.36 o
  -3  20   5      214.54      164.23     36.53 o
  -2  20   5      189.31      231.09     69.08 o
  -1  20   5      246.97      191.09     42.42 o
   0  20   5     1393.70     1341.05     83.23 o
   1  20   5      416.78      494.21     47.64 o
   2  20   5      136.38       82.02     30.65 o
   3  20   5       93.33       42.59     30.11 o
   4  20   5       59.76       46.31     28.83 o
  -6  21   5      373.75      561.20    192.52 o
  -5  21   5      306.57      156.27     41.63 o
  -4  21   5      147.69      139.33     37.26 o
  -3  21   5       57.32       98.64     31.42 o
  -2  21   5      522.26      536.02     64.73 o
  -1  21   5       78.78       33.20     21.98 o
   0  21   5      186.26      258.45     36.05 o
   1  21   5      818.18      978.87     63.36 o
   2  21   5     1923.99     1812.10    107.74 o
   3  21   5      205.18      198.05     40.40 o
   4  21   5        1.09       20.85     33.01 o
  -6  22   5        2.94       44.48     34.07 o
  -5  22   5      736.33      921.28     79.41 o
  -4  22   5      599.49      520.76    130.65 o
  -3  22   5       29.98       39.56     26.00 o
  -2  22   5     1867.72     1992.74     95.59 o
  -1  22   5      737.20      808.96     68.08 o
   0  22   5      470.00      430.32     74.13 o
   1  22   5      262.69      307.06     67.19 o
   2  22   5      535.77      599.80     58.25 o
   3  22   5      270.35      245.82     42.01 o
  -5  23   5       69.76       54.59     41.24 o
  -4  23   5       23.55       40.69     31.42 o
  -3  23   5      121.82      140.40     38.39 o
  -2  23   5       14.32       10.81     32.17 o
  -1  23   5      220.72      258.32     44.54 o
   0  23   5      706.89      856.82     86.50 o
   1  23   5      401.45      462.22     57.76 o
   2  23   5       40.02       86.38     33.93 o
   3  23   5      149.86      126.77     37.17 o
  -5  24   5        3.86       31.30     46.91 o
  -4  24   5      191.15      359.66     54.60 o
  -3  24   5      150.68      136.44     38.82 o
  -2  24   5      619.24      604.32    124.88 o
  -1  24   5      204.69      169.09     46.88 o
   0  24   5       73.32       99.88     45.65 o
   1  24   5       12.67        0.00     37.81 o
   2  24   5      202.63      150.77     44.00 o
   3  24   5      153.38      110.37     34.83 o
  -5  25   5       90.14        0.00     37.72 o
  -4  25   5       33.30       55.32     36.04 o
  -3  25   5       41.04      108.27     60.38 o
  -2  25   5        7.98       17.29     36.83 o
  -1  25   5       71.57       46.56     37.31 o
   0  25   5        5.17       16.96     37.89 o
   1  25   5       57.08       68.04     45.76 o
   2  25   5      205.15      176.03     47.49 o
  -4  26   5       67.84       56.33     36.00 o
  -3  26   5      152.35      288.58     48.14 o
  -2  26   5        6.06        0.00     36.95 o
  -1  26   5        3.23        0.00     53.96 o
   0  26   5        0.60        0.00     34.37 o
   1  26   5        0.31        3.24     43.43 o
   2  26   5       12.64       16.01     45.97 o
  -4  27   5       55.82       67.86     50.00 o
  -3  27   5        7.47       17.36     44.53 o
  -2  27   5      100.81       99.43     74.88 o
  -1  27   5        4.81       21.10     63.46 o
   0  27   5      533.30      545.85     83.79 o
   1  27   5      519.94      622.11     89.53 o
   2  27   5       25.03        9.45     55.37 o
  -3  28   5      277.91      157.87     60.46 o
  -2  28   5      576.31      420.28    110.91 o
  -1  28   5      346.16      510.38    113.68 o
   0  28   5        3.62       34.89     44.65 o
   1  28   5       51.35       68.00     49.64 o
  -3  29   5       25.41       56.44     73.98 o
  -2  29   5       79.12      184.49     84.38 o
  -1  29   5      107.52      176.74     77.31 o
   0  29   5      565.18      658.26     94.38 o
  -1  30   5       78.80      121.83     79.69 o
  -7   0   6      229.30       69.34     65.55 o
  -6   0   6     1896.57     1678.87    143.21 o
  -5   0   6       57.18       63.36     32.27 o
  -4   0   6       48.76       81.92     28.77 o
  -3   0   6        3.69        6.90     25.08 o
  -2   0   6      674.52      681.60     61.87 o
  -1   0   6     3857.38     3965.87    129.31 o
   0   0   6     9714.73     9190.95    172.10 o
   1   0   6     2219.84     2119.11     76.56 o
   2   0   6      161.53      182.04     32.64 o
   3   0   6       54.08       75.36     28.27 o
   4   0   6      537.44      562.45     94.19 o
   5   0   6      420.24      463.20    126.79 o
  -7   1   6        8.68        1.08     29.84 o
  -6   1   6       34.57       39.40     23.30 o
  -5   1   6      242.21      282.82     33.31 o
  -4   1   6     1044.81     1015.88     51.36 o
  -3   1   6     2840.42     2726.69     76.03 o
  -2   1   6     1435.46     1333.96     61.19 o
  -1   1   6       80.45       66.50     17.68 o
   0   1   6      426.31      425.14     25.47 o
   1   1   6     1941.77     1890.16     58.53 o
   2   1   6     1395.44     1327.57     72.61 o
   3   1   6     2831.40     3207.68     78.21 o
   4   1   6      142.39      151.39     26.51 o
   5   1   6        8.17       10.47     22.78 o
  -8   2   6        0.58        4.69     70.53 o
  -7   2   6       47.56      112.04     68.44 o
  -6   2   6      626.23      637.60     49.33 o
  -5   2   6       26.90       10.46     18.18 o
  -4   2   6        6.38        0.00     14.60 o
  -3   2   6        0.52        2.65     13.65 o
  -2   2   6      615.75      567.42     37.83 o
  -1   2   6      634.10      544.47     24.26 o
   0   2   6     1980.12     1958.04     55.21 o
   1   2   6      257.40      271.39     25.48 o
   2   2   6       40.67       27.17     14.62 o
   3   2   6       26.38       43.07     18.20 o
   4   2   6      593.13      657.57     45.67 o
   5   2   6      108.19      121.50     30.40 o
  -8   3   6       38.83      101.97     68.49 o
  -7   3   6       40.38       23.19     67.08 o
  -6   3   6       12.08        0.00     24.43 o
  -5   3   6       14.63       25.70     20.64 o
  -4   3   6      253.98      232.98     28.57 o
  -3   3   6      301.24      292.54     30.19 o
  -2   3   6      191.52      196.33     24.87 o
  -1   3   6      184.76      180.24     16.47 o
   0   3   6       93.48       75.32     17.41 o
   1   3   6       19.95        0.00     12.02 o
   2   3   6        2.03        0.23     13.76 o
   3   3   6      106.48       90.57     20.66 o
   4   3   6       51.37       65.30     21.36 o
   5   3   6       21.69       21.09     22.84 o
  -8   4   6      100.82      117.70     83.65 o
  -7   4   6      263.09      262.71     86.02 o
  -6   4   6      187.57      187.82     38.56 o
  -5   4   6       52.20       82.94     24.40 o
  -4   4   6       99.71       62.29     18.60 o
  -3   4   6       93.21      144.46     29.06 o
  -2   4   6      160.22      121.04     33.72 o
  -1   4   6     1274.97     1101.86     33.07 o
   0   4   6      293.14      291.55     23.26 o
   1   4   6     1414.44     1467.70     46.37 o
   2   4   6       81.14       59.14     26.41 o
   3   4   6        2.79        0.00     15.58 o
   4   4   6       62.95       39.00     20.43 o
   5   4   6       43.36       63.57     27.09 o
  -8   5   6       79.20      143.66     82.12 o
  -7   5   6       29.38        0.00     38.20 o
  -6   5   6      104.61      117.22     64.93 o
  -5   5   6      562.95      638.30     45.30 o
  -4   5   6     3422.66     3826.77     94.83 o
  -3   5   6      944.79      978.24     47.99 o
  -2   5   6     3556.93     3342.75     83.26 o
  -1   5   6      410.97      384.73     22.27 o
   0   5   6      177.19      116.86     16.36 o
   1   5   6      185.27      173.21     28.78 o
   2   5   6      799.71      800.60     40.26 o
   3   5   6     1268.65     1316.23     53.89 o
   4   5   6      201.27      184.10     28.85 o
   5   5   6       97.40      136.50     33.00 o
  -8   6   6      268.98      264.35     67.46 o
  -7   6   6      544.52      575.34    209.58 o
  -6   6   6      651.52      707.04     79.41 o
  -5   6   6     1259.55     1162.60     70.82 o
  -4   6   6      324.14      326.38     40.86 o
  -3   6   6     1870.16     1784.73     60.37 o
  -2   6   6     1673.06     1703.70     57.92 o
  -1   6   6     1307.31     1369.19     38.11 o
   0   6   6     3974.53     3756.29     92.63 o
   1   6   6     4843.05     4899.29     91.33 o
   2   6   6      326.03      335.33     35.93 o
   3   6   6       84.20       65.02     18.91 o
   4   6   6      254.88      283.57     31.39 o
   5   6   6      168.08      165.55     33.40 o
  -8   7   6       48.46       48.84     51.18 o
  -7   7   6        0.51        0.00     41.95 o
  -6   7   6       67.98       95.24     55.82 o
  -5   7   6      942.93      940.44     78.88 o
  -4   7   6     2019.32     1999.19     65.98 o
  -3   7   6     2420.99     2406.52     70.19 o
  -2   7   6     4712.71     4982.63    105.89 o
  -1   7   6     1354.53     1231.89     38.08 o
   0   7   6     1290.09     1402.36     43.80 o
   1   7   6      691.47      702.88     36.20 o
   2   7   6      541.84      560.64     35.97 o
   3   7   6      872.10     1009.29     55.72 o
   4   7   6      670.34      768.69     53.79 o
   5   7   6      130.70      162.92     31.95 o
  -8   8   6       48.76       24.17     46.58 o
  -7   8   6      191.84      177.80     54.68 o
  -6   8   6      159.71      120.98     58.88 o
  -5   8   6      571.55      620.42     74.99 o
  -4   8   6      101.78       54.28     48.64 o
  -3   8   6       17.84        5.94     13.63 o
  -2   8   6      687.55      717.56     55.84 o
  -1   8   6     2695.71     2457.62     53.41 o
   0   8   6     2366.67     2440.08     56.92 o
   1   8   6      409.61      450.29     30.88 o
   2   8   6      670.67      648.88     55.98 o
   3   8   6       52.52       57.39     19.44 o
   4   8   6       89.12       58.87     29.79 o
   5   8   6       31.82        0.00     39.36 o
  -8   9   6        6.70        0.00     45.54 o
  -7   9   6        5.72        0.00     56.73 o
  -6   9   6        0.42        0.00     44.34 o
  -5   9   6       15.98       16.94     37.38 o
  -4   9   6       12.72       26.24     21.84 o
  -3   9   6      934.56      888.29     46.04 o
  -2   9   6      312.39      267.78     27.52 o
  -1   9   6     1105.00     1226.65     52.25 o
   0   9   6       15.04       10.06     11.61 o
   1   9   6      143.92      143.68     20.37 o
   2   9   6       70.58       47.40     17.27 o
   3   9   6       21.06       22.16     18.58 o
   4   9   6       37.66       32.99     24.19 o
   5   9   6        0.06        0.00     28.02 o
  -8  10   6       24.59       64.22     49.37 o
  -7  10   6      333.92      223.22     98.89 o
  -6  10   6      123.70      181.61     68.60 o
  -5  10   6      169.13      181.12     43.97 o
  -4  10   6        0.03        5.77     18.12 o
  -3  10   6      134.62      164.33     29.19 o
  -2  10   6      553.38      542.91     53.48 o
  -1  10   6       33.92       38.97     14.62 o
   0  10   6        0.69        9.59     12.09 o
   1  10   6      113.07       87.29     22.01 o
   2  10   6      383.47      419.60     35.38 o
   3  10   6       72.51       34.63     21.55 o
   4  10   6       13.25        0.00     21.06 o
   5  10   6      113.22       29.55     41.68 o
  -7  11   6       10.91        0.00     39.48 o
  -6  11   6       83.96        0.00     38.86 o
  -5  11   6      233.35      265.80     52.64 o
  -4  11   6     1023.67     1166.74    114.30 o
  -3  11   6     1348.24     1387.88    122.31 o
  -2  11   6      388.31      375.68     29.80 o
  -1  11   6      493.15      507.56     34.28 o
   0  11   6      346.58      301.35     25.38 o
   1  11   6      129.13      115.21     19.18 o
   2  11   6      442.32      531.58     37.06 o
   3  11   6      274.21      326.91     47.41 o
   4  11   6      355.89      384.49     68.44 o
   5  11   6       37.49       71.88     42.63 o
  -7  12   6      269.63      376.94    141.82 o
  -6  12   6      615.84      385.10     94.96 o
  -5  12   6      507.72      432.62     72.11 o
  -4  12   6       21.23       60.65     35.21 o
  -3  12   6      355.14      333.83     39.91 o
  -2  12   6     1481.37     1404.56     49.79 o
  -1  12   6      923.09     1064.74     48.13 o
   0  12   6     1867.51     1921.68     53.26 o
   1  12   6     1999.95     2181.28     59.77 o
   2  12   6        1.11       10.03     15.44 o
   3  12   6      140.16      144.99     29.84 o
   4  12   6       11.77        0.00     30.49 o
  -7  13   6       16.70       28.77     43.67 o
  -6  13   6       22.37        1.19     50.68 o
  -5  13   6      101.05       81.65     79.92 o
  -4  13   6     1239.09     1287.75     96.99 o
  -3  13   6     3255.07     2931.52    119.83 o
  -2  13   6      257.31      294.67     27.64 o
  -1  13   6        3.94        2.69     12.74 o
   0  13   6        4.08        0.00     11.33 o
   1  13   6      992.74     1054.96     46.09 o
   2  13   6     1771.53     1965.16     71.23 o
   3  13   6      262.30      279.10     36.76 o
   4  13   6      796.07      771.88     64.62 o
  -7  14   6      267.53      273.32     67.90 o
  -6  14   6      155.82      238.79     84.27 o
  -5  14   6       33.62       51.24     34.43 o
  -4  14   6       47.34       99.93     36.89 o
  -3  14   6      123.96      122.03     82.26 o
  -2  14   6      232.89      237.93     36.40 o
  -1  14   6     1721.54     1665.49     61.14 o
   0  14   6     1376.92     1291.73     53.76 o
   1  14   6      542.35      533.73     43.10 o
   2  14   6      137.99       99.43     24.96 o
   3  14   6       30.62       52.37     24.09 o
   4  14   6      157.02      134.00     59.62 o
  -7  15   6        7.61       24.62     41.12 o
  -6  15   6       21.15        0.00     45.59 o
  -5  15   6       15.97       25.99     65.35 o
  -4  15   6        8.26       23.46     29.06 o
  -3  15   6      646.39      647.26     77.94 o
  -2  15   6        1.97       11.44     16.58 o
  -1  15   6       51.49       38.84     17.44 o
   0  15   6      245.83      327.78     28.49 o
   1  15   6      167.42      170.85     24.39 o
   2  15   6      572.54      678.77     49.33 o
   3  15   6       71.49       51.09     27.39 o
   4  15   6       84.29       26.10     31.83 o
  -7  16   6       29.87       11.30     45.59 o
  -6  16   6      101.36      112.38     63.29 o
  -5  16   6        2.35       31.10     35.91 o
  -4  16   6        0.51       30.93     29.12 o
  -3  16   6       69.18       68.46     34.13 o
  -2  16   6       68.64       94.52     23.83 o
  -1  16   6      268.62      275.49     34.89 o
   0  16   6        0.12        0.00     14.00 o
   1  16   6       27.21        3.89     17.44 o
   2  16   6      198.97      209.98     32.33 o
   3  16   6        7.97       23.01     24.90 o
   4  16   6       20.08        0.00     23.17 o
  -6  17   6        1.08       58.48     58.09 o
  -5  17   6      247.93      276.55     59.92 o
  -4  17   6      577.95      530.73     73.56 o
  -3  17   6      338.97      360.19     57.99 o
  -2  17   6      159.48      113.41     29.93 o
  -1  17   6      310.79      286.07     34.78 o
   0  17   6        7.12       13.69     15.76 o
   1  17   6       49.94       46.15     20.99 o
   2  17   6      316.53      290.93     36.73 o
   3  17   6      189.54      150.45     35.82 o
   4  17   6      149.57       98.18     34.21 o
  -6  18   6      276.53      380.58    100.11 o
  -5  18   6      336.30      478.11     76.87 o
  -4  18   6       59.19       39.30     60.06 o
  -3  18   6       55.70       88.78     31.59 o
  -2  18   6      192.25      199.27     37.08 o
  -1  18   6     1124.81     1151.90     60.97 o
   0  18   6     1102.00     1155.88     58.06 o
   1  18   6      654.27      588.77     45.76 o
   2  18   6      633.18      607.14     58.86 o
   3  18   6       25.21       56.48     31.87 o
   4  18   6      123.28       67.62     47.74 o
  -6  19   6      124.23      106.89     62.55 o
  -5  19   6      460.95      445.33    134.58 o
  -4  19   6      628.09      781.19     88.41 o
  -3  19   6     1219.10     1206.96     92.48 o
  -2  19   6      755.13      883.79     67.20 o
  -1  19   6       41.22       35.17     24.61 o
   0  19   6       62.92       57.07     28.77 o
   1  19   6      212.67      153.22     28.36 o
   2  19   6      505.03      481.12     52.35 o
   3  19   6      433.82      439.28     58.04 o
  -6  20   6      214.68      258.52     62.55 o
  -5  20   6      464.71      692.99    182.09 o
  -4  20   6       19.57       47.07     41.43 o
  -3  20   6      209.39      157.45     35.86 o
  -2  20   6      350.17      363.28     54.84 o
  -1  20   6     1218.24     1255.66     76.55 o
   0  20   6      455.64      458.37     54.58 o
   1  20   6      300.06      276.15     39.21 o
   2  20   6      117.62      100.95     31.42 o
   3  20   6        2.47       16.33     29.38 o
  -6  21   6       49.88        0.00     44.51 o
  -5  21   6       72.26      175.27     56.74 o
  -4  21   6      120.32      132.85    109.44 o
  -3  21   6      243.79      325.76     49.40 o
  -2  21   6      537.41      686.59     63.98 o
  -1  21   6       57.51       42.29     41.26 o
   0  21   6      319.82      344.45     49.08 o
   1  21   6       87.76       33.95     31.57 o
   2  21   6        4.19       35.35     29.43 o
   3  21   6       45.78       82.74     36.33 o
  -5  22   6        0.04        0.00     40.48 o
  -4  22   6        5.41        0.00     39.22 o
  -3  22   6       59.86       64.21     32.58 o
  -2  22   6       86.16       64.92     31.62 o
  -1  22   6        1.25        0.00     39.59 o
   0  22   6      125.61      125.29     45.63 o
   1  22   6       20.27        0.00     33.97 o
   2  22   6       14.28        0.00     29.92 o
   3  22   6       23.05       79.22     34.01 o
  -5  23   6       11.72        0.00     37.34 o
  -4  23   6       22.39       50.49     45.60 o
  -3  23   6      908.47      964.34     94.15 o
  -2  23   6      151.73      145.51     38.44 o
  -1  23   6       10.67       10.77     34.93 o
   0  23   6       33.69       11.09     54.07 o
   1  23   6       19.08       24.41     31.57 o
   2  23   6        0.70        0.00     27.90 o
  -5  24   6      233.52      261.00    167.30 o
  -4  24   6       30.08       52.53     43.08 o
  -3  24   6       41.06       44.20     33.45 o
  -2  24   6      196.73      193.92     57.79 o
  -1  24   6      675.28      902.51     96.31 o
   0  24   6      823.47      939.15    142.07 o
   1  24   6      165.76      143.94     82.35 o
   2  24   6       68.30       60.81     46.38 o
  -4  25   6      694.91      720.24     93.23 o
  -3  25   6      813.12      837.14     77.21 o
  -2  25   6      325.38      365.30     88.80 o
  -1  25   6       89.80      164.13     72.17 o
   0  25   6       75.33      193.94     88.51 o
   1  25   6      331.00      545.50    128.10 o
  -4  26   6        4.60        0.00     42.75 o
  -3  26   6      196.90       85.69     52.35 o
  -2  26   6      167.73      114.79     52.70 o
  -1  26   6      456.67      496.18    113.46 o
   0  26   6      649.91      754.82    136.02 o
   1  26   6      230.68      316.95    100.22 o
  -3  27   6      160.01      207.07     62.58 o
  -2  27   6      125.61      154.19     55.60 o
  -1  27   6        0.08       21.15     64.76 o
   0  27   6       43.07        0.00     51.13 o
  -2  28   6        8.92       67.81     71.09 o
  -1  28   6        3.16        0.00     66.17 o
  -7   1   7       31.45       34.00     43.68 o
  -6   1   7       64.13       87.09     28.53 o
  -5   1   7       26.98       32.32     22.36 o
  -4   1   7      162.64      211.89     30.91 o
  -3   1   7      517.16      452.25     38.76 o
  -2   1   7      309.41      228.56     28.47 o
  -1   1   7     1023.34     1136.45     55.02 o
   0   1   7       44.85       30.24     17.03 o
   1   1   7        0.33        0.00     13.34 o
   2   1   7      312.17      307.17     30.81 o
   3   1   7       57.04       92.80     23.08 o
   4   1   7      727.99      906.15     54.34 o
  -8   2   7      105.97       44.45     82.12 o
  -7   2   7      178.32      175.58     45.65 o
  -6   2   7      340.96      325.31     47.96 o
  -5   2   7      728.18      840.73     53.95 o
  -4   2   7      903.62      907.16     52.34 o
  -3   2   7      935.71      916.96     51.03 o
  -2   2   7      340.03      327.57     36.51 o
  -1   2   7      516.50      543.69     43.79 o
   0   2   7      325.07      336.61     35.30 o
   1   2   7     1229.97     1269.31     47.10 o
   2   2   7      781.32      795.63     43.07 o
   3   2   7      134.10      120.75     25.67 o
   4   2   7      123.24      138.43     28.32 o
  -8   3   7      362.85      354.62    108.48 o
  -7   3   7      268.40      433.21     86.76 o
  -6   3   7      153.05      133.73     39.84 o
  -5   3   7      130.87      125.53     26.89 o
  -4   3   7      878.93      914.34     52.52 o
  -3   3   7     1826.66     1961.56     68.24 o
  -2   3   7      248.25      291.95     31.17 o
  -1   3   7     3693.55     3235.67     87.81 o
   0   3   7     2145.02     2067.52     71.26 o
   1   3   7       15.69        0.00     12.16 o
   2   3   7      497.08      535.50     37.47 o
   3   3   7      257.13      219.46     27.94 o
   4   3   7      216.15      216.59     31.53 o
  -8   4   7       52.19        1.47     63.46 o
  -7   4   7       93.36       52.48     45.17 o
  -6   4   7      673.14      668.41     64.25 o
  -5   4   7      937.39     1006.57     58.20 o
  -4   4   7      190.44      220.55     30.53 o
  -3   4   7      790.28      948.15     51.67 o
  -2   4   7      427.58      398.08     36.32 o
  -1   4   7      536.68      619.45     53.20 o
   0   4   7     3444.04     3325.92     92.13 o
   1   4   7      747.88      801.74     49.60 o
   2   4   7      428.87      475.83     35.38 o
   3   4   7      714.82      798.49     47.67 o
   4   4   7        0.71        0.00     21.59 o
  -8   5   7       62.34       20.84     52.18 o
  -7   5   7       17.10       22.49     42.36 o
  -6   5   7       17.72       43.68     29.90 o
  -5   5   7       14.67       25.47     27.30 o
  -4   5   7       23.76       30.00     19.24 o
  -3   5   7      992.27     1005.23     53.61 o
  -2   5   7     1063.63      960.84     82.29 o
  -1   5   7       44.54       48.57     18.84 o
   0   5   7      578.54      726.86     48.59 o
   1   5   7      173.89      130.44     25.31 o
   2   5   7        3.19       17.80     18.52 o
   3   5   7      665.20      740.91     50.96 o
   4   5   7      260.93      261.74     34.01 o
  -8   6   7       19.66       32.92     49.13 o
  -7   6   7       21.12        0.00     38.97 o
  -6   6   7       30.37       29.33     42.96 o
  -5   6   7       80.43       53.93     29.43 o
  -4   6   7       89.96       79.20     23.62 o
  -3   6   7      318.38      326.73     34.37 o
  -2   6   7        4.13        1.67     15.37 o
  -1   6   7      706.94      689.84     46.39 o
   0   6   7      121.16      125.01     24.85 o
   1   6   7      164.74      182.28     38.18 o
   2   6   7       19.12       12.72     17.53 o
   3   6   7      128.73       93.22     26.04 o
   4   6   7        0.06       21.65     25.08 o
  -8   7   7      141.13      171.12     66.75 o
  -7   7   7       51.55       69.20     45.57 o
  -6   7   7        6.36       13.05     32.83 o
  -5   7   7       67.33       46.35     27.89 o
  -4   7   7        2.40        6.83     17.13 o
  -3   7   7     1854.66     1870.12     66.97 o
  -2   7   7      495.09      403.89     37.71 o
  -1   7   7      107.73      106.43     23.57 o
   0   7   7        9.23       26.44     16.57 o
   1   7   7      170.83      111.93     19.89 o
   2   7   7      386.29      331.05     31.44 o
   3   7   7       13.04        0.26     18.10 o
   4   7   7        2.97        7.42     29.85 o
  -7   8   7       28.41        0.00     40.75 o
  -6   8   7      333.61      368.87     65.80 o
  -5   8   7     1559.19     1324.57    217.71 o
  -4   8   7     1288.23     1257.21     82.23 o
  -3   8   7      364.31      366.31     35.71 o
  -2   8   7        0.13       11.73     14.90 o
  -1   8   7      743.13      776.89     48.66 o
   0   8   7      846.20      951.70     47.39 o
   1   8   7      741.92      708.96     39.75 o
   2   8   7      380.91      463.48     36.99 o
   3   8   7       36.54       22.15     20.05 o
   4   8   7       17.48       22.51     25.87 o
  -7   9   7      841.08     1152.14    161.81 o
  -6   9   7      188.52      147.26     45.94 o
  -5   9   7       39.97       26.26     31.77 o
  -4   9   7      695.67      614.42     56.54 o
  -3   9   7     1882.78     1864.96     66.50 o
  -2   9   7     2638.57     2619.31     79.76 o
  -1   9   7     1304.26     1380.61     88.62 o
   0   9   7      924.42      798.52     44.52 o
   1   9   7      284.19      306.22     29.31 o
   2   9   7      223.44      197.80     26.67 o
   3   9   7      379.64      481.45     45.57 o
   4   9   7      125.72      150.80     31.34 o
  -7  10   7      354.57      313.01     70.34 o
  -6  10   7      809.67      667.28     85.75 o
  -5  10   7      440.63      533.99     76.01 o
  -4  10   7     1479.33     1493.75    112.42 o
  -3  10   7     1218.57     1281.12     89.43 o
  -2  10   7        9.30       10.87     15.74 o
  -1  10   7      478.07      505.94     42.26 o
   0  10   7      842.06      890.70     53.96 o
   1  10   7     1156.26     1154.25     52.17 o
   2  10   7      680.03      688.27     43.44 o
   3  10   7      296.02      349.51     41.04 o
   4  10   7      215.81      221.36     37.28 o
  -7  11   7       80.98       71.92     71.94 o
  -6  11   7       17.62        0.00     34.25 o
  -5  11   7        4.51       18.82     34.98 o
  -4  11   7      284.49      245.37     41.72 o
  -3  11   7      334.32      395.03     46.38 o
  -2  11   7     1019.57      898.07     52.22 o
  -1  11   7      717.50      801.44     58.43 o
   0  11   7     1192.83     1152.75     52.92 o
   1  11   7      166.49      163.20     26.08 o
   2  11   7        9.63        1.65     17.66 o
   3  11   7      129.79      144.96     31.94 o
   4  11   7      233.16      300.26     40.98 o
  -7  12   7      129.70      134.59     49.94 o
  -6  12   7       35.57        0.00     39.93 o
  -5  12   7       88.47      129.81     46.40 o
  -4  12   7      194.00      182.08     44.68 o
  -3  12   7      355.62      352.25     43.77 o
  -2  12   7        5.66       38.94     19.74 o
  -1  12   7       18.11       38.49     18.90 o
   0  12   7       10.76       30.28     16.93 o
   1  12   7       95.17      130.02     25.15 o
   2  12   7      360.98      373.76     45.64 o
   3  12   7      371.46      447.71     58.76 o
   4  12   7        0.66       24.55     27.06 o
  -7  13   7        3.69        0.00     38.89 o
  -6  13   7       23.74       38.64     42.25 o
  -5  13   7       50.18       10.59     33.40 o
  -4  13   7       50.79       31.42     31.65 o
  -3  13   7      236.78      176.73     36.42 o
  -2  13   7      334.85      351.82     81.68 o
  -1  13   7        7.82       11.19     16.86 o
   0  13   7      384.01      326.89     33.24 o
   1  13   7       91.18       68.71     22.04 o
   2  13   7        0.04       15.78     21.69 o
   3  13   7        0.33       25.51     26.90 o
   4  13   7       20.11        0.00     45.05 o
  -7  14   7       16.42        0.00     42.08 o
  -6  14   7       64.65      112.24     50.88 o
  -5  14   7      384.47      438.11     73.45 o
  -4  14   7      490.43      457.21     69.17 o
  -3  14   7      271.22      293.90     56.26 o
  -2  14   7       26.46       36.48     23.12 o
  -1  14   7     1062.98     1097.40     58.64 o
   0  14   7      237.58      264.36     31.24 o
   1  14   7       95.71       93.50     24.78 o
   2  14   7      323.41      294.12     50.54 o
   3  14   7       50.13       18.21     25.63 o
  -7  15   7      172.38      205.02     94.28 o
  -6  15   7      133.34      206.41     83.39 o
  -5  15   7        4.29        0.00     35.69 o
  -4  15   7      695.68      842.27    151.77 o
  -3  15   7      142.95      170.41     46.30 o
  -2  15   7     1139.36     1192.20     73.82 o
  -1  15   7      938.06      936.87     55.54 o
   0  15   7      519.36      507.66     40.64 o
   1  15   7       32.57        0.00     25.79 o
   2  15   7      336.99      266.81     36.13 o
   3  15   7      322.47      304.79     45.94 o
  -6  16   7      318.43      292.27     67.99 o
  -5  16   7      481.47      315.11     64.92 o
  -4  16   7      393.40      437.52     70.21 o
  -3  16   7      179.37      112.71     46.72 o
  -2  16   7      142.48       72.30     30.29 o
  -1  16   7      253.20      282.78     35.84 o
   0  16   7      827.01      886.18     57.14 o
   1  16   7     1416.05     1452.50    143.85 o
   2  16   7      500.53      582.59     74.39 o
   3  16   7       68.09       38.86     31.04 o
  -6  17   7       92.33      114.32     47.22 o
  -5  17   7       17.23       20.37     53.50 o
  -4  17   7      203.29      221.71     52.27 o
  -3  17   7       68.49       54.41     35.66 o
  -2  17   7     1362.50     1397.28    102.80 o
  -1  17   7      524.52      545.96     47.38 o
   0  17   7        6.81        0.04     19.36 o
   1  17   7      157.05      163.09     34.21 o
   2  17   7       20.13        0.00     29.85 o
   3  17   7      355.08      354.45     73.23 o
  -6  18   7        0.68        0.00     38.64 o
  -5  18   7      107.57      123.56     50.90 o
  -4  18   7      189.64      144.87     44.49 o
  -3  18   7       46.58        7.02     32.41 o
  -2  18   7       58.46       60.87     38.11 o
  -1  18   7      386.24      358.71     42.80 o
   0  18   7        8.62        0.00     32.89 o
   1  18   7      130.16      161.81     35.24 o
   2  18   7      266.12      308.90     58.36 o
   3  18   7       14.14       18.95     27.23 o
  -6  19   7        9.27        0.00     33.12 o
  -5  19   7       12.12       49.30     43.94 o
  -4  19   7        2.15        0.00     33.66 o
  -3  19   7       14.01       18.16     33.03 o
  -2  19   7        6.35       14.62     32.57 o
  -1  19   7      158.58      188.88     57.21 o
   0  19   7      118.73      130.14     37.44 o
   1  19   7       34.26       27.18     33.17 o
   2  19   7       68.87      104.18     41.10 o
  -5  20   7       51.10       66.38     59.87 o
  -4  20   7      883.09     1214.40    109.70 o
  -3  20   7      239.78      214.24     58.88 o
  -2  20   7       76.81       24.04     35.87 o
  -1  20   7        1.45       18.62     27.53 o
   0  20   7       71.67       60.22     34.37 o
   1  20   7      105.00       68.70     37.53 o
   2  20   7       96.71       88.91     41.31 o
  -5  21   7       40.17       77.65     44.09 o
  -4  21   7      558.30      498.56     79.59 o
  -3  21   7      781.92      754.44     91.05 o
  -2  21   7      257.20      191.59     52.30 o
  -1  21   7      770.66     1005.99    141.48 o
   0  21   7      681.90      827.55     75.15 o
   1  21   7       32.46       47.12     43.61 o
   2  21   7       34.04        6.17     36.99 o
  -5  22   7      441.21      478.32     75.38 o
  -4  22   7      662.12      653.88     92.98 o
  -3  22   7      412.35      651.00     85.51 o
  -2  22   7       47.55       47.54     44.75 o
  -1  22   7      107.38       11.73     54.78 o
   0  22   7      756.80      860.00     96.88 o
   1  22   7      435.57      443.97     80.10 o
   2  22   7      263.12      278.39     56.88 o
  -5  23   7       11.21        6.62     57.46 o
  -4  23   7      123.41      162.63     55.79 o
  -3  23   7      594.47      598.69     86.28 o
  -2  23   7      439.55      630.23    130.42 o
  -1  23   7      957.30     1032.95    102.77 o
   0  23   7      508.66      714.61    133.53 o
   1  23   7        1.33        0.00     46.80 o
  -4  24   7      320.20      568.07     89.32 o
  -3  24   7       11.49       15.87     44.12 o
  -2  24   7       47.57       30.43     67.76 o
  -1  24   7       21.12        0.00     38.35 o
   0  24   7      637.52      757.48    134.55 o
   1  24   7      119.71       88.91     74.54 o
  -4  25   7        0.08       17.51     81.19 o
  -3  25   7      239.58      179.10    109.64 o
  -2  25   7       46.95       47.45     81.67 o
  -1  25   7        0.03        0.00     67.30 o
   0  25   7        1.03        0.00     59.90 o
  -3  26   7       13.48        6.22     72.39 o
  -2  26   7        5.36       43.15     75.00 o
  -1  26   7       30.89       71.43     74.09 o
  -7   0   8        3.90        0.00     63.46 o
  -6   0   8      128.66      127.57     60.09 o
  -5   0   8      801.48      815.33     81.76 o
  -4   0   8     1323.30     1568.84     99.40 o
  -3   0   8      902.56      880.49    120.58 o
  -2   0   8     2690.15     2931.22    132.80 o
  -1   0   8      399.63      370.68     55.92 o
   0   0   8     5920.47     6205.35    205.50 o
   1   0   8     1293.38     1264.42     96.73 o
   2   0   8     2203.62     1999.38    240.94 o
   3   0   8     1389.66     1598.29    116.04 o
   4   0   8      138.02      137.43     46.89 o
  -7   1   8      386.55      206.37    148.55 o
  -6   1   8      133.65      144.26     33.76 o
  -5   1   8      451.36      556.06     48.63 o
  -4   1   8      340.76      397.12     41.61 o
  -3   1   8      688.49      691.57     50.37 o
  -2   1   8      267.23      301.10     38.83 o
  -1   1   8       11.99       21.48     18.53 o
   0   1   8     1046.62     1029.97     59.94 o
   1   1   8       22.35        8.59     24.32 o
   2   1   8      866.83      919.29     77.70 o
   3   1   8      336.87      365.90     37.07 o
   4   1   8       56.33       48.80     27.12 o
  -7   2   8        0.36        0.00     32.44 o
  -6   2   8       83.19       90.20     34.87 o
  -5   2   8      110.73       90.07     26.63 o
  -4   2   8       54.38      106.94     26.97 o
  -3   2   8        2.25        0.00     17.61 o
  -2   2   8     1468.61     1396.85     90.91 o
  -1   2   8      729.70      680.96     49.79 o
   0   2   8     1523.48     1413.04     68.67 o
   1   2   8      729.83      780.90     56.66 o
   2   2   8      440.28      389.89     37.98 o
   3   2   8        7.14        5.05     21.69 o
   4   2   8      344.45      486.83     73.93 o
  -7   3   8       18.73        0.00     39.78 o
  -6   3   8      117.76      107.76     40.49 o
  -5   3   8       15.10       27.65     23.35 o
  -4   3   8     1091.79     1171.27    118.99 o
  -3   3   8      162.94      179.09     30.07 o
  -2   3   8      700.93      666.86     49.13 o
  -1   3   8      393.08      300.79     36.73 o
   0   3   8       26.21        0.00     17.60 o
   1   3   8        9.69       18.75     21.79 o
   2   3   8      699.09      766.37     51.29 o
   3   3   8      166.38      186.01     29.94 o
   4   3   8      165.26      193.99     37.63 o
  -7   4   8      126.02      131.24     64.08 o
  -6   4   8      939.61      933.52     76.28 o
  -5   4   8     1354.02     1386.55     70.51 o
  -4   4   8      537.24      573.24     47.93 o
  -3   4   8        3.67        5.66     19.08 o
  -2   4   8      550.92      629.56     47.83 o
  -1   4   8      183.92      197.48     31.26 o
   0   4   8      332.03      319.03     37.39 o
   1   4   8       23.97       32.82     22.57 o
   2   4   8       18.47        0.00     20.44 o
   3   4   8       20.13       24.18     22.40 o
   4   4   8      419.36      439.25     53.83 o
  -7   5   8      676.49      672.49    161.16 o
  -6   5   8       16.28       38.61     32.43 o
  -5   5   8       12.56        6.95     30.14 o
  -4   5   8      724.90      706.78     51.35 o
  -3   5   8      269.14      297.55     39.94 o
  -2   5   8      833.52      942.38     56.60 o
  -1   5   8     1008.23      978.32     57.26 o
   0   5   8      482.36      527.26     46.47 o
   1   5   8       62.44       19.88     20.70 o
   2   5   8      360.93      455.01     48.67 o
   3   5   8      135.36      174.80     37.34 o
   4   5   8       93.40       80.53     48.89 o
  -7   6   8       13.93        2.44     57.60 o
  -6   6   8      225.64      159.65     69.34 o
  -5   6   8      207.01      257.70     45.55 o
  -4   6   8     1863.69     1981.47     77.05 o
  -3   6   8     2831.30     2731.91     86.05 o
  -2   6   8      649.58      610.41     47.38 o
  -1   6   8      153.83      142.66     33.07 o
   0   6   8      184.46      202.27     35.35 o
   1   6   8       70.76       30.38     21.95 o
   2   6   8      265.75      243.57     39.66 o
   3   6   8       80.36       54.49     34.51 o
  -7   7   8       24.75       24.91     52.09 o
  -6   7   8      983.66     1230.29    108.68 o
  -5   7   8      687.15      570.91     60.23 o
  -4   7   8      422.76      454.44     60.66 o
  -3   7   8        2.85        7.31     17.63 o
  -2   7   8      941.55      892.46     93.54 o
  -1   7   8      837.15      857.50     55.75 o
   0   7   8     1161.08     1150.20     63.90 o
   1   7   8      631.62      674.47     55.12 o
   2   7   8       46.06       30.69     26.25 o
   3   7   8      102.98       93.95     29.23 o
  -7   8   8       72.62       68.81     56.93 o
  -6   8   8      270.51      154.02     61.00 o
  -5   8   8      322.39      315.61     50.02 o
  -4   8   8      366.91      379.54     50.01 o
  -3   8   8      580.02      481.82     55.50 o
  -2   8   8      520.62      497.01     61.12 o
  -1   8   8      391.89      436.87     42.97 o
   0   8   8       51.53       71.91     24.87 o
   1   8   8       57.34       26.45     24.11 o
   2   8   8       18.73       24.89     26.78 o
   3   8   8      311.75      412.53     60.35 o
  -7   9   8      212.44      169.43    101.15 o
  -6   9   8      321.90      320.56     65.71 o
  -5   9   8      246.24      363.07     66.23 o
  -4   9   8        6.71        5.98     24.03 o
  -3   9   8       48.67       42.60     21.33 o
  -2   9   8       80.69       60.92     23.21 o
  -1   9   8        0.31        9.44     18.97 o
   0   9   8       59.64       37.72     21.75 o
   1   9   8      332.23      295.67     39.98 o
   2   9   8       34.99        9.22     24.75 o
   3   9   8      155.32      107.54     45.95 o
  -7  10   8        7.47        0.00     43.40 o
  -6  10   8       16.08        3.77     39.89 o
  -5  10   8       11.10       19.12     35.15 o
  -4  10   8       73.60       75.58     45.66 o
  -3  10   8      168.02      161.32     34.71 o
  -2  10   8      735.44      767.90     52.81 o
  -1  10   8      120.28       71.91     24.36 o
   0  10   8      291.63      251.89     36.78 o
   1  10   8        2.39        0.00     20.98 o
   2  10   8       22.30        0.07     25.91 o
   3  10   8       54.03        0.00     24.80 o
  -7  11   8      107.93       42.09     49.66 o
  -6  11   8      187.60       41.34     76.64 o
  -5  11   8      237.90      259.11     75.22 o
  -4  11   8       15.32        0.00     23.79 o
  -3  11   8       14.10       54.71     27.87 o
  -2  11   8       37.28       24.59     26.78 o
  -1  11   8      931.86      882.80     56.88 o
   0  11   8      467.74      480.50     46.02 o
   1  11   8       45.87       45.82     23.80 o
   2  11   8       20.75        0.00     30.41 o
   3  11   8       48.51       63.59     31.03 o
  -7  12   8        9.90        0.00     42.76 o
  -6  12   8        4.29       32.38     43.37 o
  -5  12   8      213.67      120.67     48.90 o
  -4  12   8      992.69      844.72     91.03 o
  -3  12   8      147.34      230.88     40.77 o
  -2  12   8      535.25      517.08     67.89 o
  -1  12   8      157.40      156.45     29.56 o
   0  12   8       76.03       82.60     27.17 o
   1  12   8       88.77       61.12     27.67 o
   2  12   8      487.27      580.91     83.81 o
   3  12   8      861.78     1028.24     77.25 o
  -6  13   8      384.49      386.58     75.35 o
  -5  13   8      157.57      138.87     53.05 o
  -4  13   8      225.30      232.97     94.08 o
  -3  13   8        3.11       14.70     24.94 o
  -2  13   8      418.53      343.90     87.92 o
  -1  13   8      367.49      482.17    112.51 o
   0  13   8       51.03       37.68     24.19 o
   1  13   8     2224.80     2470.56     93.22 o
   2  13   8      465.91      561.80     58.78 o
   3  13   8       27.00       75.37     38.61 o
  -6  14   8       35.89       24.39     59.39 o
  -5  14   8      129.00       55.20     42.12 o
  -4  14   8      665.33      720.86     88.20 o
  -3  14   8       24.53        0.00     31.86 o
  -2  14   8      965.28      925.37     72.09 o
  -1  14   8      697.74      816.72     57.33 o
   0  14   8       85.54      106.20     28.28 o
   1  14   8      123.62      151.90     42.67 o
   2  14   8      111.85       86.15     35.16 o
   3  14   8      277.15      278.25     98.76 o
  -6  15   8       60.66       71.33     36.43 o
  -5  15   8       11.83       40.19     44.28 o
  -4  15   8       33.94       26.44     60.72 o
  -3  15   8      336.92      324.58     62.47 o
  -2  15   8       33.49       39.36     27.98 o
  -1  15   8     1300.84     1195.25    141.12 o
   0  15   8      148.46      150.31     40.38 o
   1  15   8       10.83       14.20     32.49 o
   2  15   8       16.29       34.91     30.59 o
  -6  16   8        3.08        0.00     31.99 o
  -5  16   8      126.12      141.77     52.39 o
  -4  16   8       43.90       11.22     37.32 o
  -3  16   8      284.48      181.78     53.27 o
  -2  16   8       50.66       12.73     27.66 o
  -1  16   8      504.19      498.01     56.42 o
   0  16   8       49.37       34.63     27.09 o
   1  16   8       13.15       34.12     39.89 o
   2  16   8       89.04       24.99     29.95 o
  -6  17   8       97.38       38.01     58.93 o
  -5  17   8       47.46      126.88     55.10 o
  -4  17   8      320.54      374.80     69.46 o
  -3  17   8      227.59      162.29     81.95 o
  -2  17   8      159.31      173.86     57.80 o
  -1  17   8      263.93      238.33     59.33 o
   0  17   8      180.27      170.96     42.38 o
   1  17   8      254.90      317.64     76.91 o
   2  17   8       31.13        0.00     35.22 o
  -5  18   8       31.24       34.33     38.17 o
  -4  18   8      929.06      892.67    100.85 o
  -3  18   8      945.17      983.25     98.38 o
  -2  18   8      408.56      418.83     86.45 o
  -1  18   8      624.50      706.85     68.90 o
   0  18   8       29.43       50.56     43.29 o
   1  18   8      205.28      197.04     67.20 o
   2  18   8      197.67      247.92     51.71 o
  -5  19   8      454.68      409.19     73.95 o
  -4  19   8      659.02      720.71     92.97 o
  -3  19   8       22.21        0.00     35.09 o
  -2  19   8      244.46      347.60    167.07 o
  -1  19   8     1211.64     1240.23     84.73 o
   0  19   8     1081.58     1051.88    166.48 o
   1  19   8      320.09      314.85    101.06 o
  -5  20   8      209.35      262.09     84.67 o
  -4  20   8      293.99      426.70    123.47 o
  -3  20   8      678.60      863.90    205.42 o
  -2  20   8      686.85      709.93     87.92 o
  -1  20   8      221.67      292.74     99.43 o
   0  20   8        0.06        0.00     40.07 o
   1  20   8      124.49       45.81     69.91 o
  -4  21   8       17.16       29.44     43.52 o
  -3  21   8       37.67       50.52     60.72 o
  -2  21   8        0.63       54.13     42.36 o
  -1  21   8      227.11      244.73     91.06 o
   0  21   8      450.35      667.25     91.95 o
   1  21   8       39.47       48.02     72.05 o
  -4  22   8        1.83        0.00     38.89 o
  -3  22   8       53.05        0.00     39.39 o
  -2  22   8       11.36       53.39     61.48 o
  -1  22   8       28.08        0.00     58.82 o
   0  22   8        5.48        0.00     67.02 o
  -3  23   8       18.00       38.37     46.73 o
  -2  23   8       27.18       73.13     65.55 o
  -1  23   8       13.56      135.46     82.57 o
  -3  24   8      821.88     1015.14    115.75 o
  -2  24   8      409.82      504.95    123.47 o
  -1  24   8       45.27      146.77     80.37 o
  -7   1   9        0.34        0.00     46.49 o
  -6   1   9        0.31       24.77     33.25 o
  -5   1   9      256.01      241.61     39.24 o
  -4   1   9      322.43      288.17     81.75 o
  -3   1   9      272.07      244.60     37.96 o
  -2   1   9       46.77       25.58     22.52 o
  -1   1   9     1870.22     1506.63     73.82 o
   0   1   9       11.03       21.95     22.44 o
   1   1   9      863.83      899.18     95.66 o
   2   1   9      228.80      156.63     62.03 o
   3   1   9       70.45       49.93     36.95 o
  -7   2   9      297.78      323.28     74.33 o
  -6   2   9       41.14        0.00     33.49 o
  -5   2   9       70.24       30.19     31.02 o
  -4   2   9      117.72      119.20     28.72 o
  -3   2   9      329.88      325.71     39.67 o
  -2   2   9      722.52      726.24    105.73 o
  -1   2   9      680.43      742.32     56.42 o
   0   2   9     1015.91     1038.27     65.04 o
   1   2   9      739.40      758.74     65.14 o
   2   2   9      117.85      121.92     34.41 o
   3   2   9      128.90       47.45     63.57 o
  -7   3   9       87.87       84.05     52.98 o
  -6   3   9      125.88      114.49     42.10 o
  -5   3   9        6.03        5.60     23.05 o
  -4   3   9     1032.23     1076.36     69.45 o
  -3   3   9     1879.02     1734.99     76.95 o
  -2   3   9      253.34      296.96     38.39 o
  -1   3   9       54.36       52.50     36.30 o
   0   3   9       28.23       10.61     21.80 o
   1   3   9      313.38      260.03     40.45 o
   2   3   9      465.49      446.19     52.65 o
   3   3   9      685.14      697.49     87.23 o
  -7   4   9        8.74        0.00     44.17 o
  -6   4   9      438.74      450.87     78.93 o
  -5   4   9      824.58      897.84     76.37 o
  -4   4   9        2.63        0.00     31.58 o
  -3   4   9      551.75      553.85     51.02 o
  -2   4   9      690.73      721.65     55.63 o
  -1   4   9     1057.43     1020.52     63.23 o
   0   4   9      909.61      866.78     62.20 o
   1   4   9        8.05        0.00     23.59 o
   2   4   9       13.32       11.43     27.43 o
   3   4   9       72.56       52.49     63.51 o
  -7   5   9      254.58      236.67     63.62 o
  -6   5   9       80.90      104.53     42.41 o
  -5   5   9      650.26      622.65     82.19 o
  -4   5   9      713.63      748.16     57.62 o
  -3   5   9      567.96      615.25     52.27 o
  -2   5   9       51.74       43.85     22.86 o
  -1   5   9       56.79       22.28     22.01 o
   0   5   9       59.79       55.28     25.93 o
   1   5   9      115.38       67.08     39.33 o
   2   5   9       24.17        7.20     28.36 o
   3   5   9       26.73       74.83     67.93 o
  -7   6   9      181.14      222.70     68.97 o
  -6   6   9       11.20       10.25     45.74 o
  -5   6   9        0.47        0.00     34.28 o
  -4   6   9       10.86       19.47     28.18 o
  -3   6   9      917.15      833.99     64.91 o
  -2   6   9       27.46       24.66     23.19 o
  -1   6   9      120.81       69.68     26.53 o
   0   6   9        3.09        0.84     24.87 o
   1   6   9        6.49        0.00     23.69 o
   2   6   9        6.01        0.00     25.32 o
  -7   7   9       83.74       13.84     98.10 o
  -6   7   9        1.55       13.40     44.47 o
  -5   7   9        0.92        6.31     30.37 o
  -4   7   9      123.04      123.78     37.11 o
  -3   7   9      351.73      352.22     47.13 o
  -2   7   9      482.46      555.89     50.40 o
  -1   7   9        1.68       17.86     20.45 o
   0   7   9        0.05        0.00     20.60 o
   1   7   9       34.47       68.48     29.35 o
   2   7   9      149.76      182.66     38.40 o
  -7   8   9        1.15        5.32     50.45 o
  -6   8   9      485.71      449.77     79.46 o
  -5   8   9      775.38      814.09     74.23 o
  -4   8   9        7.40       38.68     28.65 o
  -3   8   9       73.29       52.64     24.54 o
  -2   8   9      822.84      832.06     59.38 o
  -1   8   9      863.05      863.63     61.02 o
   0   8   9      274.07      250.00     38.67 o
   1   8   9      403.04      383.61     61.88 o
   2   8   9       67.81      110.28     33.28 o
  -6   9   9       15.45       21.11     47.90 o
  -5   9   9      757.50     1017.93    103.75 o
  -4   9   9      973.56      924.83     76.94 o
  -3   9   9      780.67      764.40     67.83 o
  -2   9   9      636.76      597.20     61.32 o
  -1   9   9        0.57        0.00     21.82 o
   0   9   9       55.93      121.97     35.66 o
   1   9   9      184.53       82.95     31.88 o
   2   9   9      503.04      539.46     57.15 o
  -6  10   9       85.43       64.07     50.85 o
  -5  10   9        2.05        0.00     37.37 o
  -4  10   9        9.60       16.07     28.19 o
  -3  10   9       31.70       54.49     30.90 o
  -2  10   9      801.49      773.86     57.68 o
  -1  10   9     1400.13     1450.98     75.66 o
   0  10   9      510.84      519.79     52.93 o
   1  10   9      497.22      509.67     68.14 o
   2  10   9       18.62       32.18     28.84 o
  -6  11   9      320.73      326.37     71.21 o
  -5  11   9      839.23      824.53    109.72 o
  -4  11   9       14.77       42.65     31.18 o
  -3  11   9       84.36      157.84     39.72 o
  -2  11   9      468.55      385.03     43.84 o
  -1  11   9       11.95       10.03     23.96 o
   0  11   9       53.25      127.06     32.74 o
   1  11   9      180.31      115.25     35.75 o
   2  11   9      336.41      352.93     55.09 o
  -6  12   9       65.34      114.21    114.45 o
  -5  12   9        1.29        2.33     40.65 o
  -4  12   9      159.04      109.64     48.51 o
  -3  12   9      161.10      103.38     35.93 o
  -2  12   9       21.84       32.70     31.63 o
  -1  12   9       61.25       47.14     26.97 o
   0  12   9       58.21       54.77     29.69 o
   1  12   9       27.95        6.80     27.44 o
   2  12   9        1.96        0.00     40.14 o
  -6  13   9        4.74       48.69     43.79 o
  -5  13   9       21.27       44.14     47.08 o
  -4  13   9       19.44        0.00     36.39 o
  -3  13   9        6.66       13.54     29.57 o
  -2  13   9      235.74      271.84     64.53 o
  -1  13   9      349.66      307.16     43.16 o
   0  13   9       10.42        0.88     28.06 o
   1  13   9       97.21      103.85     55.88 o
   2  13   9       18.68        0.00     39.70 o
  -5  14   9       62.71       13.39     41.60 o
  -4  14   9       24.24       17.21     41.30 o
  -3  14   9        2.61        0.00     26.12 o
  -2  14   9       25.92       20.83     31.54 o
  -1  14   9      309.23      275.82     42.48 o
   0  14   9      647.94      655.38     60.72 o
   1  14   9      253.69      318.40     55.79 o
  -5  15   9      107.14      102.99     48.98 o
  -4  15   9      377.75      506.00     81.61 o
  -3  15   9      363.64      243.46     61.72 o
  -2  15   9      126.01      133.50     39.37 o
  -1  15   9       43.61        0.00     44.36 o
   0  15   9        4.42        0.00     25.68 o
   1  15   9      134.64       68.85     41.27 o
  -5  16   9       61.84        2.95     51.86 o
  -4  16   9       65.62       41.94     46.28 o
  -3  16   9       60.48       20.35     42.33 o
  -2  16   9      448.53      451.28     61.27 o
  -1  16   9     1095.94     1198.50    121.19 o
   0  16   9      131.12      112.65     55.77 o
   1  16   9       34.45       76.95     44.23 o
  -5  17   9      294.59      370.12    100.16 o
  -4  17   9      530.27      443.32     76.39 o
  -3  17   9       72.43      127.88     49.58 o
  -2  17   9       49.46        0.00     83.62 o
  -1  17   9        0.35        0.00     28.43 o
   0  17   9      153.32      154.01     58.93 o
   1  17   9      137.13      151.23     49.78 o
  -4  18   9       30.95        0.00     41.15 o
  -3  18   9       46.43       66.67     44.26 o
  -2  18   9       73.03       91.89     90.83 o
  -1  18   9       76.63      111.73     38.94 o
   0  18   9       11.25        8.02     46.13 o
  -4  19   9        1.03        0.00     32.51 o
  -3  19   9       54.52       18.45     42.08 o
  -2  19   9       22.21        0.00     36.11 o
  -1  19   9       74.09        0.00     55.65 o
   0  19   9        5.04       23.84     48.06 o
  -4  20   9       42.51       68.89     61.25 o
  -3  20   9       23.11       97.54     50.31 o
  -2  20   9      173.43       85.85     90.27 o
  -1  20   9      159.60       39.76     69.79 o
  -3  21   9      238.97      275.83     92.59 o
  -2  21   9       63.44        0.00     42.28 o
  -1  21   9       21.86        0.00     53.79 o
  -6   0  10      732.52      657.94    130.31 o
  -5   0  10      418.25      342.60     70.60 o
  -4   0  10     1161.86     1209.56    293.34 o
  -3   0  10      307.82      386.48     66.69 o
  -2   0  10      650.81      620.43     77.80 o
  -1   0  10      148.06       89.24     41.49 o
   0   0  10        8.10        0.00     35.12 o
   1   0  10      620.38      733.60    108.00 o
  -6   1  10       37.60       15.30     37.13 o
  -5   1  10        8.17        5.68     28.67 o
  -4   1  10      112.56       82.26     30.48 o
  -3   1  10     1010.99     1083.27     71.59 o
  -2   1  10      473.24      590.31     76.52 o
  -1   1  10      354.72      360.91     45.42 o
   0   1  10      111.88       52.17     34.73 o
   1   1  10       39.50       40.84     28.60 o
  -6   2  10      215.50      165.05     48.65 o
  -5   2  10      144.11      129.27     35.34 o
  -4   2  10      155.03      170.74     36.27 o
  -3   2  10       57.45       30.89     27.16 o
  -2   2  10        4.00       16.81     30.76 o
  -1   2  10        0.80        7.09     23.70 o
   0   2  10      322.16      326.73     45.88 o
   1   2  10      266.59      214.67     56.87 o
  -6   3  10        7.26       25.11     38.19 o
  -5   3  10       14.33        0.00     32.56 o
  -4   3  10      232.55      268.38     41.77 o
  -3   3  10       14.91        7.69     24.12 o
  -2   3  10       29.86       17.05     24.33 o
  -1   3  10        0.02        0.15     23.23 o
   0   3  10        8.22       14.50     26.83 o
   1   3  10       97.93       90.60     30.80 o
  -6   4  10      263.95      240.21     67.23 o
  -5   4  10      236.41      191.78     47.37 o
  -4   4  10        7.13        0.00     25.41 o
  -3   4  10        6.64        5.98     25.67 o
  -2   4  10       19.24       15.56     24.74 o
  -1   4  10      101.61       66.62     29.14 o
   0   4  10       11.96        5.17     27.74 o
   1   4  10      238.91      254.61     53.64 o
  -6   5  10       44.10       97.08     44.68 o
  -5   5  10       18.53       19.36     34.14 o
  -4   5  10      481.73      559.96     54.61 o
  -3   5  10      232.73      202.66     37.30 o
  -2   5  10      666.27      728.84     83.08 o
  -1   5  10     1174.40     1014.89     69.74 o
   0   5  10      126.59       75.06     33.06 o
   1   5  10       10.40        6.22     24.80 o
  -6   6  10      281.35      273.90     69.35 o
  -5   6  10      737.38      801.26    123.07 o
  -4   6  10      605.76      463.88     66.08 o
  -3   6  10      331.67      354.78     67.59 o
  -2   6  10        1.10       19.15     25.15 o
  -1   6  10      673.47      670.62     59.33 o
   0   6  10      493.72      581.30     59.21 o
   1   6  10      599.59      667.31     62.68 o
  -6   7  10       51.48       27.71     46.66 o
  -5   7  10       10.49       29.99     37.12 o
  -4   7  10      215.09      174.54     44.21 o
  -3   7  10     1306.86     1406.43     77.86 o
  -2   7  10     1335.75     1312.76     76.68 o
  -1   7  10      481.59      424.38     50.95 o
   0   7  10      122.03      114.70     34.85 o
   1   7  10        0.35        0.00     28.11 o
  -6   8  10      172.97      182.84     59.78 o
  -5   8  10      517.66      461.49     64.82 o
  -4   8  10       98.48       79.02     47.86 o
  -3   8  10       40.63       42.59     27.51 o
  -2   8  10        1.92        0.00     24.42 o
  -1   8  10      193.79      173.85     38.09 o
   0   8  10      597.42      672.68     61.83 o
   1   8  10       97.28       23.83     29.06 o
  -6   9  10       10.16        1.47     60.01 o
  -5   9  10      101.44       55.85     51.13 o
  -4   9  10       22.48       62.31     37.72 o
  -3   9  10       38.19       34.00     31.55 o
  -2   9  10      116.86      125.74     34.83 o
  -1   9  10        4.46        0.00     26.84 o
   0   9  10        9.83       13.17     28.82 o
   1   9  10        1.60       46.54     34.42 o
  -6  10  10      116.46      158.25     69.40 o
  -5  10  10       48.46       70.49     47.12 o
  -4  10  10        0.33        0.00     27.97 o
  -3  10  10       38.38        1.17     47.77 o
  -2  10  10      105.76       92.46     31.37 o
  -1  10  10       42.69       82.42     31.58 o
   0  10  10       29.04       39.41     29.09 o
   1  10  10       41.54       20.60     35.77 o
  -5  11  10       10.20       34.06     41.24 o
  -4  11  10       59.82       47.84     36.20 o
  -3  11  10      222.82      292.75     53.47 o
  -2  11  10      271.67      152.44     42.59 o
  -1  11  10      332.05      334.40     48.43 o
   0  11  10       40.07       42.09     30.36 o
   1  11  10        1.38        0.00     39.40 o
  -5  12  10      530.11      527.13    212.04 o
  -4  12  10      409.78      385.47     71.40 o
  -3  12  10       17.43       22.05     32.04 o
  -2  12  10        2.47        2.24     30.61 o
  -1  12  10       58.17       64.22     32.11 o
   0  12  10      175.94      179.64     46.29 o
  -5  13  10       78.56       55.88     64.25 o
  -4  13  10       87.07      107.52     44.55 o
  -3  13  10      204.42      155.99     44.89 o
  -2  13  10      644.76      431.62     62.86 o
  -1  13  10      307.88      323.49     55.92 o
   0  13  10       46.23       32.35     35.21 o
  -4  14  10      170.85      244.92     61.84 o
  -3  14  10        7.13        2.94     34.51 o
  -2  14  10        3.35        0.00     28.12 o
  -1  14  10        2.35        9.58     32.46 o
   0  14  10      201.76      147.63     40.26 o
  -4  15  10        0.25        0.00     54.64 o
  -3  15  10        1.38        2.54     39.81 o
  -2  15  10      112.73      139.88     52.58 o
  -1  15  10      108.60      132.46     43.22 o
  -4  16  10       12.77       46.66     53.96 o
  -3  16  10        6.22       34.96     38.35 o
  -2  16  10        5.40        0.00     33.75 o
  -1  16  10       15.44        0.00     39.65 o
  -3  17  10      105.34      115.04     65.32 o
  -2  17  10      198.05      278.38     89.19 o
  -5   1  11        1.50        0.00     32.23 o
  -4   1  11        4.83       55.80     31.44 o
  -3   1  11       24.07        0.00     28.76 o
  -2   1  11       45.19        0.00     27.17 o
  -1   1  11      125.02       52.45     27.90 o
   0   1  11       42.46        0.00     32.01 o
  -5   2  11      105.18       54.42     41.37 o
  -4   2  11      301.18      282.67     44.45 o
  -3   2  11      252.14      298.67     47.19 o
  -2   2  11      133.27      120.24     35.13 o
  -1   2  11      299.72      329.10     45.42 o
   0   2  11        0.04       40.14     36.16 o
  -5   3  11       97.17       54.13     38.91 o
  -4   3  11      194.29      242.92     43.27 o
  -3   3  11        0.14        0.00     28.96 o
  -2   3  11      338.54      348.05     55.01 o
  -1   3  11      276.56      197.01     45.33 o
   0   3  11      260.51      308.84     61.20 o
  -5   4  11       88.71       14.32     48.35 o
  -4   4  11       87.29       41.06     31.77 o
  -3   4  11      593.03      664.90     62.02 o
  -2   4  11      571.47      598.59     59.45 o
  -1   4  11       48.12       46.81     32.03 o
   0   4  11       26.76        0.00     31.31 o
  -5   5  11       98.89      110.83     46.46 o
  -4   5  11       49.13       55.71     39.42 o
  -3   5  11        3.50        9.05     25.98 o
  -2   5  11       41.41       63.16     32.14 o
  -1   5  11       60.54       59.31     29.18 o
   0   5  11      321.04      570.61    117.92 o
  -5   6  11        0.78        0.00     39.65 o
  -4   6  11        9.42        0.00     33.22 o
  -3   6  11       92.06      110.28     34.25 o
  -2   6  11        2.58        0.00     22.74 o
  -1   6  11       35.88       27.43     27.72 o
   0   6  11       49.52       33.85     36.18 o
  -5   7  11       39.38        0.00     40.45 o
  -4   7  11       18.55       58.02     36.67 o
  -3   7  11       21.79       52.12     27.69 o
  -2   7  11       10.33        3.06     22.93 o
  -1   7  11       68.70        7.96     28.20 o
  -4   8  11      249.07      242.07     72.17 o
  -3   8  11      231.04      279.43     48.36 o
  -2   8  11      229.76      131.81     58.81 o
  -1   8  11       50.79       74.84     36.10 o
  -4   9  11        6.52        0.00     39.05 o
  -3   9  11       44.30       69.26     33.49 o
  -2   9  11       23.53       40.48     29.62 o
  -1   9  11      276.46      145.14     51.05 o
  -4  10  11      247.97      204.40     99.60 o
  -3  10  11      214.56      181.01     41.07 o
  -2  10  11      391.34      374.49     70.00 o
  -1  10  11       88.07       85.55     45.02 o
  -3  11  11       75.34        0.00     38.99 o
  -2  11  11      114.83       88.60     43.41 o
  -3  12  11       11.84        2.88     58.65 o
 
